# Supplementary material for: Ion correlations explain kinetic selectivity in diffusion-limited solid-state synthesis reactions
Source: Nat Mater. 2026 Apr 28;25(8):1385–92. doi: 10.1038/s41563-026-02596-5 (PMC13421335; doi:10.1038/s41563-026-02596-5)
Supplement: Supplementary file 2 — Fitted transport coefficients for all phases considered at temperatures from 750–1,750 K (Supplementary Figs. 8 and 9). [file 41563_2026_2596_MOESM2_ESM.xlsx]

## Sheet: Figure_S8
subplot_index	subplot_ylabel	formula	formula_latex	temperature	x_index	x_ratio	y	y_raw	yerr	marker	color
0	$L_{Ba-Ba}$	BaTi5O11	${B}{a}{T}{i}_{5}{O}_{11}$	750.0K	1	0.2	9264000000000000	9264000000000000	7480632593571214	D	#265178
0	$L_{Ba-Ba}$	BaTi5O11	${B}{a}{T}{i}_{5}{O}_{11}$	1000.0K	1	0.2	3.56838e+16	3.56838e+16	3.04773e+16	o	#6493C7
0	$L_{Ba-Ba}$	BaTi5O11	${B}{a}{T}{i}_{5}{O}_{11}$	1250.0K	1	0.2	2.27e+17	2.27e+17	6.54872e+16	v	#9E7DE0
0	$L_{Ba-Ba}$	BaTi5O11	${B}{a}{T}{i}_{5}{O}_{11}$	1500.0K	1	0.2	1.88488e+18	1.88488e+18	9.42438e+17	x	#E68C8C
0	$L_{Ba-Ba}$	BaTi5O11	${B}{a}{T}{i}_{5}{O}_{11}$	1750.0K	1	0.2	5.368e+18	5.368e+18	1.87232e+18	s	#C94E4E
0	$L_{Ba-Ba}$	Ba2Ti9O20	${B}{a}_{2}{T}{i}_{9}{O}_{20}$	750.0K	2	0.222222	3.982e+16	3.982e+16	3.03634e+16	D	#265178
0	$L_{Ba-Ba}$	Ba2Ti9O20	${B}{a}_{2}{T}{i}_{9}{O}_{20}$	1000.0K	2	0.222222	2.25512e+17	2.25512e+17	1.09953e+17	o	#6493C7
0	$L_{Ba-Ba}$	Ba2Ti9O20	${B}{a}_{2}{T}{i}_{9}{O}_{20}$	1250.0K	2	0.222222	1.82e+18	1.82e+18	7.27255e+17	v	#9E7DE0
0	$L_{Ba-Ba}$	Ba2Ti9O20	${B}{a}_{2}{T}{i}_{9}{O}_{20}$	1500.0K	2	0.222222	5.41e+18	5.41e+18	1.15461e+18	x	#E68C8C
0	$L_{Ba-Ba}$	Ba2Ti9O20	${B}{a}_{2}{T}{i}_{9}{O}_{20}$	1750.0K	2	0.222222	1.8423e+19	1.8423e+19	9.40443e+18	s	#C94E4E
0	$L_{Ba-Ba}$	BaTi4O9	${B}{a}{T}{i}_{4}{O}_{9}$	750.0K	3	0.25	3.477e+16	3.477e+16	1.7385e+16	D	#265178
0	$L_{Ba-Ba}$	BaTi4O9	${B}{a}{T}{i}_{4}{O}_{9}$	1000.0K	3	0.25	8.6675e+16	8.6675e+16	5.03883e+16	o	#6493C7
0	$L_{Ba-Ba}$	BaTi4O9	${B}{a}{T}{i}_{4}{O}_{9}$	1250.0K	3	0.25	6.86888e+17	6.86888e+17	3.85945e+17	v	#9E7DE0
0	$L_{Ba-Ba}$	BaTi4O9	${B}{a}{T}{i}_{4}{O}_{9}$	1500.0K	3	0.25	4.805e+18	4.805e+18	2.34855e+18	x	#E68C8C
0	$L_{Ba-Ba}$	BaTi4O9	${B}{a}{T}{i}_{4}{O}_{9}$	1750.0K	3	0.25	9.828e+18	9.828e+18	4.16374e+18	s	#C94E4E
0	$L_{Ba-Ba}$	Ba4Ti13O30	${B}{a}_{4}{T}{i}_{13}{O}_{30}$	750.0K	4	0.307692	1.529e+16	1.529e+16	8749802283480467	D	#265178
0	$L_{Ba-Ba}$	Ba4Ti13O30	${B}{a}_{4}{T}{i}_{13}{O}_{30}$	1000.0K	4	0.307692	2.2284e+17	2.2284e+17	1.6164e+17	o	#6493C7
0	$L_{Ba-Ba}$	Ba4Ti13O30	${B}{a}_{4}{T}{i}_{13}{O}_{30}$	1250.0K	4	0.307692	2.6956e+18	2.6956e+18	2.10602e+18	v	#9E7DE0
0	$L_{Ba-Ba}$	Ba4Ti13O30	${B}{a}_{4}{T}{i}_{13}{O}_{30}$	1500.0K	4	0.307692	1.215e+19	1.215e+19	6.67956e+18	x	#E68C8C
0	$L_{Ba-Ba}$	Ba4Ti13O30	${B}{a}_{4}{T}{i}_{13}{O}_{30}$	1750.0K	4	0.307692	1.5962e+19	1.5962e+19	8.39854e+18	s	#C94E4E
0	$L_{Ba-Ba}$	Ba6Ti17O40	${B}{a}_{6}{T}{i}_{17}{O}_{40}$	750.0K	5	0.352941	4.33525e+16	4.33525e+16	2.97515e+16	D	#265178
0	$L_{Ba-Ba}$	Ba6Ti17O40	${B}{a}_{6}{T}{i}_{17}{O}_{40}$	1000.0K	5	0.352941	2.70338e+17	2.70338e+17	1.58611e+17	o	#6493C7
0	$L_{Ba-Ba}$	Ba6Ti17O40	${B}{a}_{6}{T}{i}_{17}{O}_{40}$	1250.0K	5	0.352941	2.64125e+18	2.64125e+18	6.02379e+17	v	#9E7DE0
0	$L_{Ba-Ba}$	Ba6Ti17O40	${B}{a}_{6}{T}{i}_{17}{O}_{40}$	1500.0K	5	0.352941	1.16412e+19	1.16412e+19	7.89708e+18	x	#E68C8C
0	$L_{Ba-Ba}$	Ba6Ti17O40	${B}{a}_{6}{T}{i}_{17}{O}_{40}$	1750.0K	5	0.352941	1.6906e+19	1.6906e+19	7.33382e+18	s	#C94E4E
0	$L_{Ba-Ba}$	BaTi2O5	${B}{a}{T}{i}_{2}{O}_{5}$	750.0K	6	0.5	4.816e+16	4.816e+16	2.16925e+16	D	#265178
0	$L_{Ba-Ba}$	BaTi2O5	${B}{a}{T}{i}_{2}{O}_{5}$	1000.0K	6	0.5	4.18388e+17	4.18388e+17	2.17163e+17	o	#6493C7
0	$L_{Ba-Ba}$	BaTi2O5	${B}{a}{T}{i}_{2}{O}_{5}$	1250.0K	6	0.5	3.72e+18	3.72e+18	1.05057e+18	v	#9E7DE0
0	$L_{Ba-Ba}$	BaTi2O5	${B}{a}{T}{i}_{2}{O}_{5}$	1500.0K	6	0.5	7.16e+18	7.16e+18	3.88834e+18	x	#E68C8C
0	$L_{Ba-Ba}$	BaTi2O5	${B}{a}{T}{i}_{2}{O}_{5}$	1750.0K	6	0.5	1.04878e+19	1.04878e+19	4.89228e+18	s	#C94E4E
0	$L_{Ba-Ba}$	BaTiO3	${B}{a}{T}{i}{O}_{3}$	750.0K	7	1	1.36975e+17	1.36975e+17	7.0956e+16	D	#265178
0	$L_{Ba-Ba}$	BaTiO3	${B}{a}{T}{i}{O}_{3}$	1000.0K	7	1	4.5725e+17	4.5725e+17	4.54358e+17	o	#6493C7
0	$L_{Ba-Ba}$	BaTiO3	${B}{a}{T}{i}{O}_{3}$	1250.0K	7	1	3.9075e+18	3.9075e+18	2.07074e+18	v	#9E7DE0
0	$L_{Ba-Ba}$	BaTiO3	${B}{a}{T}{i}{O}_{3}$	1500.0K	7	1	4.88615e+18	4.88615e+18	1.76655e+18	x	#E68C8C
0	$L_{Ba-Ba}$	BaTiO3	${B}{a}{T}{i}{O}_{3}$	1750.0K	7	1	1.1872e+19	1.1872e+19	6.16358e+18	s	#C94E4E
0	$L_{Ba-Ba}$	Ba2TiO4	${B}{a}_{2}{T}{i}{O}_{4}$	750.0K	8	2	3.552e+16	3.552e+16	2.26017e+16	D	#265178
0	$L_{Ba-Ba}$	Ba2TiO4	${B}{a}_{2}{T}{i}{O}_{4}$	1000.0K	8	2	2.39857e+17	2.39857e+17	1.91496e+17	o	#6493C7
0	$L_{Ba-Ba}$	Ba2TiO4	${B}{a}_{2}{T}{i}{O}_{4}$	1250.0K	8	2	1.26529e+17	1.26529e+17	4.9509e+16	v	#9E7DE0
0	$L_{Ba-Ba}$	Ba2TiO4	${B}{a}_{2}{T}{i}{O}_{4}$	1500.0K	8	2	2.83725e+17	2.83725e+17	1.68056e+17	x	#E68C8C
0	$L_{Ba-Ba}$	Ba2TiO4	${B}{a}_{2}{T}{i}{O}_{4}$	1750.0K	8	2	7.086e+17	7.086e+17	1.75367e+17	s	#C94E4E
0	$L_{Ba-Ba}$	Ba3TiO5	${B}{a}_{3}{T}{i}{O}_{5}$	750.0K	9	3	3.9475e+16	3.9475e+16	1.9818e+16	D	#265178
0	$L_{Ba-Ba}$	Ba3TiO5	${B}{a}_{3}{T}{i}{O}_{5}$	1000.0K	9	3	3.966e+16	3.966e+16	2.16542e+16	o	#6493C7
0	$L_{Ba-Ba}$	Ba3TiO5	${B}{a}_{3}{T}{i}{O}_{5}$	1250.0K	9	3	4.72667e+16	4.72667e+16	5492014404771916	v	#9E7DE0
0	$L_{Ba-Ba}$	Ba3TiO5	${B}{a}_{3}{T}{i}{O}_{5}$	1500.0K	9	3	2.8275e+17	2.8275e+17	8.67219e+16	x	#E68C8C
0	$L_{Ba-Ba}$	Ba3TiO5	${B}{a}_{3}{T}{i}{O}_{5}$	1750.0K	9	3	3.64333e+17	3.64333e+17	1.0802e+17	s	#C94E4E
1	$-L_{Ba-Ti}$	BaTi5O11	${B}{a}{T}{i}_{5}{O}_{11}$	750.0K	1	0.2	5939000000000000	-5939000000000000	2969500000000000	D	#265178
1	$-L_{Ba-Ti}$	BaTi5O11	${B}{a}{T}{i}_{5}{O}_{11}$	1000.0K	1	0.2	3.96388e+16	-3.96388e+16	1.98194e+16	o	#6493C7
1	$-L_{Ba-Ti}$	BaTi5O11	${B}{a}{T}{i}_{5}{O}_{11}$	1250.0K	1	0.2	8.61714e+16	-8.61714e+16	4.30857e+16	v	#9E7DE0
1	$-L_{Ba-Ti}$	BaTi5O11	${B}{a}{T}{i}_{5}{O}_{11}$	1500.0K	1	0.2	1.8735e+18	-1.8735e+18	9.3675e+17	x	#E68C8C
1	$-L_{Ba-Ti}$	BaTi5O11	${B}{a}{T}{i}_{5}{O}_{11}$	1750.0K	1	0.2	4.46e+18	-4.46e+18	2.23e+18	s	#C94E4E
1	$-L_{Ba-Ti}$	Ba2Ti9O20	${B}{a}_{2}{T}{i}_{9}{O}_{20}$	750.0K	2	0.222222	4.981e+16	-4.981e+16	2.4905e+16	D	#265178
1	$-L_{Ba-Ti}$	Ba2Ti9O20	${B}{a}_{2}{T}{i}_{9}{O}_{20}$	1000.0K	2	0.222222	2.31275e+17	-2.31275e+17	1.15638e+17	o	#6493C7
1	$-L_{Ba-Ti}$	Ba2Ti9O20	${B}{a}_{2}{T}{i}_{9}{O}_{20}$	1250.0K	2	0.222222	4.12838e+18	-4.12838e+18	2.06419e+18	v	#9E7DE0
1	$-L_{Ba-Ti}$	Ba2Ti9O20	${B}{a}_{2}{T}{i}_{9}{O}_{20}$	1500.0K	2	0.222222	7.096e+18	-7.096e+18	3.548e+18	x	#E68C8C
1	$-L_{Ba-Ti}$	Ba2Ti9O20	${B}{a}_{2}{T}{i}_{9}{O}_{20}$	1750.0K	2	0.222222	3.415e+19	-3.415e+19	1.7075e+19	s	#C94E4E
1	$-L_{Ba-Ti}$	BaTi4O9	${B}{a}{T}{i}_{4}{O}_{9}$	750.0K	3	0.25	5.6708e+16	-5.6708e+16	2.8354e+16	D	#265178
1	$-L_{Ba-Ti}$	BaTi4O9	${B}{a}{T}{i}_{4}{O}_{9}$	1000.0K	3	0.25	1.34287e+17	-1.34287e+17	6.71433e+16	o	#6493C7
1	$-L_{Ba-Ti}$	BaTi4O9	${B}{a}{T}{i}_{4}{O}_{9}$	1250.0K	3	0.25	1.15495e+18	-1.15495e+18	5.77474e+17	v	#9E7DE0
1	$-L_{Ba-Ti}$	BaTi4O9	${B}{a}{T}{i}_{4}{O}_{9}$	1500.0K	3	0.25	4.11e+18	-4.11e+18	2.055e+18	x	#E68C8C
1	$-L_{Ba-Ti}$	BaTi4O9	${B}{a}{T}{i}_{4}{O}_{9}$	1750.0K	3	0.25	1.5122e+19	-1.5122e+19	7.561e+18	s	#C94E4E
1	$-L_{Ba-Ti}$	Ba4Ti13O30	${B}{a}_{4}{T}{i}_{13}{O}_{30}$	750.0K	4	0.307692	1.46022e+16	-1.46022e+16	7301100000000000	D	#265178
1	$-L_{Ba-Ti}$	Ba4Ti13O30	${B}{a}_{4}{T}{i}_{13}{O}_{30}$	1000.0K	4	0.307692	3.6634e+17	-3.6634e+17	1.8317e+17	o	#6493C7
1	$-L_{Ba-Ti}$	Ba4Ti13O30	${B}{a}_{4}{T}{i}_{13}{O}_{30}$	1250.0K	4	0.307692	5.0382e+18	-5.0382e+18	2.5191e+18	v	#9E7DE0
1	$-L_{Ba-Ti}$	Ba4Ti13O30	${B}{a}_{4}{T}{i}_{13}{O}_{30}$	1500.0K	4	0.307692	2.19688e+19	-2.19688e+19	1.09844e+19	x	#E68C8C
1	$-L_{Ba-Ti}$	Ba4Ti13O30	${B}{a}_{4}{T}{i}_{13}{O}_{30}$	1750.0K	4	0.307692	2.0473e+19	-2.0473e+19	1.02365e+19	s	#C94E4E
1	$-L_{Ba-Ti}$	Ba6Ti17O40	${B}{a}_{6}{T}{i}_{17}{O}_{40}$	750.0K	5	0.352941	4.51e+16	-4.51e+16	2.255e+16	D	#265178
1	$-L_{Ba-Ti}$	Ba6Ti17O40	${B}{a}_{6}{T}{i}_{17}{O}_{40}$	1000.0K	5	0.352941	4.73862e+17	-4.73862e+17	2.36931e+17	o	#6493C7
1	$-L_{Ba-Ti}$	Ba6Ti17O40	${B}{a}_{6}{T}{i}_{17}{O}_{40}$	1250.0K	5	0.352941	4.10812e+18	-4.10812e+18	2.05406e+18	v	#9E7DE0
1	$-L_{Ba-Ti}$	Ba6Ti17O40	${B}{a}_{6}{T}{i}_{17}{O}_{40}$	1500.0K	5	0.352941	1.82762e+19	-1.82762e+19	9.13812e+18	x	#E68C8C
1	$-L_{Ba-Ti}$	Ba6Ti17O40	${B}{a}_{6}{T}{i}_{17}{O}_{40}$	1750.0K	5	0.352941	2.7494e+19	-2.7494e+19	1.3747e+19	s	#C94E4E
1	$-L_{Ba-Ti}$	BaTi2O5	${B}{a}{T}{i}_{2}{O}_{5}$	750.0K	6	0.5	3e+16	-3e+16	1.5e+16	D	#265178
1	$-L_{Ba-Ti}$	BaTi2O5	${B}{a}{T}{i}_{2}{O}_{5}$	1000.0K	6	0.5	6.916e+17	-6.916e+17	3.458e+17	o	#6493C7
1	$-L_{Ba-Ti}$	BaTi2O5	${B}{a}{T}{i}_{2}{O}_{5}$	1250.0K	6	0.5	4.98812e+18	-4.98812e+18	2.49406e+18	v	#9E7DE0
1	$-L_{Ba-Ti}$	BaTi2O5	${B}{a}{T}{i}_{2}{O}_{5}$	1500.0K	6	0.5	8.67209e+18	-8.67209e+18	4.33605e+18	x	#E68C8C
1	$-L_{Ba-Ti}$	BaTi2O5	${B}{a}{T}{i}_{2}{O}_{5}$	1750.0K	6	0.5	2.20511e+19	-2.20511e+19	1.10256e+19	s	#C94E4E
1	$-L_{Ba-Ti}$	BaTiO3	${B}{a}{T}{i}{O}_{3}$	750.0K	7	1	2.304e+17	-2.304e+17	1.152e+17	D	#265178
1	$-L_{Ba-Ti}$	BaTiO3	${B}{a}{T}{i}{O}_{3}$	1000.0K	7	1	5.33388e+17	-5.33388e+17	2.66694e+17	o	#6493C7
1	$-L_{Ba-Ti}$	BaTiO3	${B}{a}{T}{i}{O}_{3}$	1250.0K	7	1	4.36938e+18	-4.36938e+18	2.18469e+18	v	#9E7DE0
1	$-L_{Ba-Ti}$	BaTiO3	${B}{a}{T}{i}{O}_{3}$	1500.0K	7	1	6.19015e+18	-6.19015e+18	3.09508e+18	x	#E68C8C
1	$-L_{Ba-Ti}$	BaTiO3	${B}{a}{T}{i}{O}_{3}$	1750.0K	7	1	1.5372e+19	-1.5372e+19	7.686e+18	s	#C94E4E
1	$-L_{Ba-Ti}$	Ba2TiO4	${B}{a}_{2}{T}{i}{O}_{4}$	750.0K	8	2	2.3188e+16	-2.3188e+16	1.1594e+16	D	#265178
1	$-L_{Ba-Ti}$	Ba2TiO4	${B}{a}_{2}{T}{i}{O}_{4}$	1000.0K	8	2	3.07529e+17	-3.07529e+17	1.53764e+17	o	#6493C7
1	$-L_{Ba-Ti}$	Ba2TiO4	${B}{a}_{2}{T}{i}{O}_{4}$	1250.0K	8	2	7.05e+16	-7.05e+16	3.525e+16	v	#9E7DE0
1	$-L_{Ba-Ti}$	Ba2TiO4	${B}{a}_{2}{T}{i}{O}_{4}$	1500.0K	8	2	1.11314e+17	-1.11314e+17	5.56569e+16	x	#E68C8C
1	$-L_{Ba-Ti}$	Ba2TiO4	${B}{a}_{2}{T}{i}{O}_{4}$	1750.0K	8	2	5.7486e+17	-5.7486e+17	2.8743e+17	s	#C94E4E
1	$-L_{Ba-Ti}$	Ba3TiO5	${B}{a}_{3}{T}{i}{O}_{5}$	750.0K	9	3	1.01355e+16	-1.01355e+16	5067750000000000	D	#265178
1	$-L_{Ba-Ti}$	Ba3TiO5	${B}{a}_{3}{T}{i}{O}_{5}$	1000.0K	9	3	7710000000000000	-7710000000000000	3855000000000000	o	#6493C7
1	$-L_{Ba-Ti}$	Ba3TiO5	${B}{a}_{3}{T}{i}{O}_{5}$	1250.0K	9	3	2.66333e+16	-2.66333e+16	1.33167e+16	v	#9E7DE0
1	$-L_{Ba-Ti}$	Ba3TiO5	${B}{a}_{3}{T}{i}{O}_{5}$	1500.0K	9	3	1.30875e+17	-1.30875e+17	6.54375e+16	x	#E68C8C
1	$-L_{Ba-Ti}$	Ba3TiO5	${B}{a}_{3}{T}{i}{O}_{5}$	1750.0K	9	3	-2.45667e+17	2.45667e+17	1.41144e+17	s	#C94E4E
2	$-L_{Ba-O}$	BaTi5O11	${B}{a}{T}{i}_{5}{O}_{11}$	750.0K	1	0.2	2.2428e+16	-2.2428e+16	1.1214e+16	D	#265178
2	$-L_{Ba-O}$	BaTi5O11	${B}{a}{T}{i}_{5}{O}_{11}$	1000.0K	1	0.2	2.69525e+17	-2.69525e+17	1.34762e+17	o	#6493C7
2	$-L_{Ba-O}$	BaTi5O11	${B}{a}{T}{i}_{5}{O}_{11}$	1250.0K	1	0.2	1.36443e+18	-1.36443e+18	6.82214e+17	v	#9E7DE0
2	$-L_{Ba-O}$	BaTi5O11	${B}{a}{T}{i}_{5}{O}_{11}$	1500.0K	1	0.2	6.63355e+18	-6.63355e+18	3.31677e+18	x	#E68C8C
2	$-L_{Ba-O}$	BaTi5O11	${B}{a}{T}{i}_{5}{O}_{11}$	1750.0K	1	0.2	2.868e+19	-2.868e+19	1.434e+19	s	#C94E4E
2	$-L_{Ba-O}$	Ba2Ti9O20	${B}{a}_{2}{T}{i}_{9}{O}_{20}$	750.0K	2	0.222222	1.18415e+17	-1.18415e+17	5.92075e+16	D	#265178
2	$-L_{Ba-O}$	Ba2Ti9O20	${B}{a}_{2}{T}{i}_{9}{O}_{20}$	1000.0K	2	0.222222	5.8975e+17	-5.8975e+17	2.94875e+17	o	#6493C7
2	$-L_{Ba-O}$	Ba2Ti9O20	${B}{a}_{2}{T}{i}_{9}{O}_{20}$	1250.0K	2	0.222222	5.56612e+18	-5.56612e+18	2.78306e+18	v	#9E7DE0
2	$-L_{Ba-O}$	Ba2Ti9O20	${B}{a}_{2}{T}{i}_{9}{O}_{20}$	1500.0K	2	0.222222	8.534e+18	-8.534e+18	4.267e+18	x	#E68C8C
2	$-L_{Ba-O}$	Ba2Ti9O20	${B}{a}_{2}{T}{i}_{9}{O}_{20}$	1750.0K	2	0.222222	4.55e+19	-4.55e+19	2.275e+19	s	#C94E4E
2	$-L_{Ba-O}$	BaTi4O9	${B}{a}{T}{i}_{4}{O}_{9}$	750.0K	3	0.25	1.4964e+17	-1.4964e+17	7.482e+16	D	#265178
2	$-L_{Ba-O}$	BaTi4O9	${B}{a}{T}{i}_{4}{O}_{9}$	1000.0K	3	0.25	5.04412e+17	-5.04412e+17	2.52206e+17	o	#6493C7
2	$-L_{Ba-O}$	BaTi4O9	${B}{a}{T}{i}_{4}{O}_{9}$	1250.0K	3	0.25	1.49812e+18	-1.49812e+18	7.49062e+17	v	#9E7DE0
2	$-L_{Ba-O}$	BaTi4O9	${B}{a}{T}{i}_{4}{O}_{9}$	1500.0K	3	0.25	2.28375e+19	-2.28375e+19	1.14188e+19	x	#E68C8C
2	$-L_{Ba-O}$	BaTi4O9	${B}{a}{T}{i}_{4}{O}_{9}$	1750.0K	3	0.25	3.608e+19	-3.608e+19	1.804e+19	s	#C94E4E
2	$-L_{Ba-O}$	Ba4Ti13O30	${B}{a}_{4}{T}{i}_{13}{O}_{30}$	750.0K	4	0.307692	9032000000000000	-9032000000000000	4516000000000000	D	#265178
2	$-L_{Ba-O}$	Ba4Ti13O30	${B}{a}_{4}{T}{i}_{13}{O}_{30}$	1000.0K	4	0.307692	9.7442e+18	-9.7442e+18	4.8721e+18	o	#6493C7
2	$-L_{Ba-O}$	Ba4Ti13O30	${B}{a}_{4}{T}{i}_{13}{O}_{30}$	1250.0K	4	0.307692	1.46e+19	-1.46e+19	7.3e+18	v	#9E7DE0
2	$-L_{Ba-O}$	Ba4Ti13O30	${B}{a}_{4}{T}{i}_{13}{O}_{30}$	1500.0K	4	0.307692	4.83329e+19	-4.83329e+19	2.41664e+19	x	#E68C8C
2	$-L_{Ba-O}$	Ba4Ti13O30	${B}{a}_{4}{T}{i}_{13}{O}_{30}$	1750.0K	4	0.307692	2.53243e+19	-2.53243e+19	1.26621e+19	s	#C94E4E
2	$-L_{Ba-O}$	Ba6Ti17O40	${B}{a}_{6}{T}{i}_{17}{O}_{40}$	750.0K	5	0.352941	1.07775e+17	-1.07775e+17	5.38875e+16	D	#265178
2	$-L_{Ba-O}$	Ba6Ti17O40	${B}{a}_{6}{T}{i}_{17}{O}_{40}$	1000.0K	5	0.352941	8.08538e+17	-8.08538e+17	4.04269e+17	o	#6493C7
2	$-L_{Ba-O}$	Ba6Ti17O40	${B}{a}_{6}{T}{i}_{17}{O}_{40}$	1250.0K	5	0.352941	7.53725e+18	-7.53725e+18	3.76862e+18	v	#9E7DE0
2	$-L_{Ba-O}$	Ba6Ti17O40	${B}{a}_{6}{T}{i}_{17}{O}_{40}$	1500.0K	5	0.352941	3.45814e+19	-3.45814e+19	1.72907e+19	x	#E68C8C
2	$-L_{Ba-O}$	Ba6Ti17O40	${B}{a}_{6}{T}{i}_{17}{O}_{40}$	1750.0K	5	0.352941	2.56371e+19	-2.56371e+19	1.28186e+19	s	#C94E4E
2	$-L_{Ba-O}$	BaTi2O5	${B}{a}{T}{i}_{2}{O}_{5}$	750.0K	6	0.5	2.054e+16	-2.054e+16	1.027e+16	D	#265178
2	$-L_{Ba-O}$	BaTi2O5	${B}{a}{T}{i}_{2}{O}_{5}$	1000.0K	6	0.5	1.77162e+18	-1.77162e+18	8.85812e+17	o	#6493C7
2	$-L_{Ba-O}$	BaTi2O5	${B}{a}{T}{i}_{2}{O}_{5}$	1250.0K	6	0.5	8.84875e+18	-8.84875e+18	4.42438e+18	v	#9E7DE0
2	$-L_{Ba-O}$	BaTi2O5	${B}{a}{T}{i}_{2}{O}_{5}$	1500.0K	6	0.5	3.24038e+19	-3.24038e+19	1.62019e+19	x	#E68C8C
2	$-L_{Ba-O}$	BaTi2O5	${B}{a}{T}{i}_{2}{O}_{5}$	1750.0K	6	0.5	4.01388e+19	-4.01388e+19	2.00694e+19	s	#C94E4E
2	$-L_{Ba-O}$	BaTiO3	${B}{a}{T}{i}{O}_{3}$	750.0K	7	1	7.6745e+17	-7.6745e+17	3.83725e+17	D	#265178
2	$-L_{Ba-O}$	BaTiO3	${B}{a}{T}{i}{O}_{3}$	1000.0K	7	1	1.841e+18	-1.841e+18	9.205e+17	o	#6493C7
2	$-L_{Ba-O}$	BaTiO3	${B}{a}{T}{i}{O}_{3}$	1250.0K	7	1	1.29934e+19	-1.29934e+19	6.49669e+18	v	#9E7DE0
2	$-L_{Ba-O}$	BaTiO3	${B}{a}{T}{i}{O}_{3}$	1500.0K	7	1	1.76491e+19	-1.76491e+19	8.82456e+18	x	#E68C8C
2	$-L_{Ba-O}$	BaTiO3	${B}{a}{T}{i}{O}_{3}$	1750.0K	7	1	3.478e+19	-3.478e+19	1.739e+19	s	#C94E4E
2	$-L_{Ba-O}$	Ba2TiO4	${B}{a}_{2}{T}{i}{O}_{4}$	750.0K	8	2	1.19546e+17	-1.19546e+17	5.9773e+16	D	#265178
2	$-L_{Ba-O}$	Ba2TiO4	${B}{a}_{2}{T}{i}{O}_{4}$	1000.0K	8	2	1.03343e+18	-1.03343e+18	5.16714e+17	o	#6493C7
2	$-L_{Ba-O}$	Ba2TiO4	${B}{a}_{2}{T}{i}{O}_{4}$	1250.0K	8	2	5.61314e+17	-5.61314e+17	2.80657e+17	v	#9E7DE0
2	$-L_{Ba-O}$	Ba2TiO4	${B}{a}_{2}{T}{i}{O}_{4}$	1500.0K	8	2	8.585e+17	-8.585e+17	4.2925e+17	x	#E68C8C
2	$-L_{Ba-O}$	Ba2TiO4	${B}{a}_{2}{T}{i}{O}_{4}$	1750.0K	8	2	3.879e+18	-3.879e+18	1.9395e+18	s	#C94E4E
2	$-L_{Ba-O}$	Ba3TiO5	${B}{a}_{3}{T}{i}{O}_{5}$	750.0K	9	3	4.535e+16	-4.535e+16	2.2675e+16	D	#265178
2	$-L_{Ba-O}$	Ba3TiO5	${B}{a}_{3}{T}{i}{O}_{5}$	1000.0K	9	3	1.6306e+17	-1.6306e+17	8.153e+16	o	#6493C7
2	$-L_{Ba-O}$	Ba3TiO5	${B}{a}_{3}{T}{i}{O}_{5}$	1250.0K	9	3	1.20067e+17	-1.20067e+17	6.00333e+16	v	#9E7DE0
2	$-L_{Ba-O}$	Ba3TiO5	${B}{a}_{3}{T}{i}{O}_{5}$	1500.0K	9	3	1.192e+18	-1.192e+18	5.96e+17	x	#E68C8C
2	$-L_{Ba-O}$	Ba3TiO5	${B}{a}_{3}{T}{i}{O}_{5}$	1750.0K	9	3	4.13333e+18	-4.13333e+18	2.06667e+18	s	#C94E4E

## Sheet: Figure_S9
subplot_index	subplot_ylabel	formula	formula_latex	temperature	x_index	x_ratio	y	y_raw	yerr	marker	color
0	$L_{Ti-O}$	BaTi5O11	${B}{a}{T}{i}_{5}{O}_{11}$	750.0K	1	0.2	1340000000000000	-1340000000000000	670000000000000	D	#265178
0	$L_{Ti-O}$	BaTi5O11	${B}{a}{T}{i}_{5}{O}_{11}$	1000.0K	1	0.2	1.74925e+16	-1.74925e+16	8746250000000000	o	#6493C7
0	$L_{Ti-O}$	BaTi5O11	${B}{a}{T}{i}_{5}{O}_{11}$	1250.0K	1	0.2	2.20329e+18	-2.20329e+18	1.10164e+18	v	#9E7DE0
0	$L_{Ti-O}$	BaTi5O11	${B}{a}{T}{i}_{5}{O}_{11}$	1500.0K	1	0.2	1.64088e+19	-1.64088e+19	8.20438e+18	x	#E68C8C
0	$L_{Ti-O}$	BaTi5O11	${B}{a}{T}{i}_{5}{O}_{11}$	1750.0K	1	0.2	4.4122e+18	-4.4122e+18	2.2061e+18	s	#C94E4E
0	$L_{Ti-O}$	Ba2Ti9O20	${B}{a}_{2}{T}{i}_{9}{O}_{20}$	750.0K	2	0.222222	2.17596e+17	2.17596e+17	1.39218e+17	D	#265178
0	$L_{Ti-O}$	Ba2Ti9O20	${B}{a}_{2}{T}{i}_{9}{O}_{20}$	1000.0K	2	0.222222	9.8609e+17	9.8609e+17	5.89559e+17	o	#6493C7
0	$L_{Ti-O}$	Ba2Ti9O20	${B}{a}_{2}{T}{i}_{9}{O}_{20}$	1250.0K	2	0.222222	7.125e+18	7.125e+18	3.44722e+18	v	#9E7DE0
0	$L_{Ti-O}$	Ba2Ti9O20	${B}{a}_{2}{T}{i}_{9}{O}_{20}$	1500.0K	2	0.222222	2.808e+19	2.808e+19	1.14569e+19	x	#E68C8C
0	$L_{Ti-O}$	Ba2Ti9O20	${B}{a}_{2}{T}{i}_{9}{O}_{20}$	1750.0K	2	0.222222	5.76571e+19	5.76571e+19	2.20875e+19	s	#C94E4E
0	$L_{Ti-O}$	BaTi4O9	${B}{a}{T}{i}_{4}{O}_{9}$	750.0K	3	0.25	1.2766e+17	1.2766e+17	6.383e+16	D	#265178
0	$L_{Ti-O}$	BaTi4O9	${B}{a}{T}{i}_{4}{O}_{9}$	1000.0K	3	0.25	2.27362e+17	2.27362e+17	1.13681e+17	o	#6493C7
0	$L_{Ti-O}$	BaTi4O9	${B}{a}{T}{i}_{4}{O}_{9}$	1250.0K	3	0.25	8.44625e+17	-8.44625e+17	4.22312e+17	v	#9E7DE0
0	$L_{Ti-O}$	BaTi4O9	${B}{a}{T}{i}_{4}{O}_{9}$	1500.0K	3	0.25	1.504e+18	-1.504e+18	7.52e+17	x	#E68C8C
0	$L_{Ti-O}$	BaTi4O9	${B}{a}{T}{i}_{4}{O}_{9}$	1750.0K	3	0.25	3.0672e+19	3.0672e+19	1.5336e+19	s	#C94E4E
0	$L_{Ti-O}$	Ba4Ti13O30	${B}{a}_{4}{T}{i}_{13}{O}_{30}$	750.0K	4	0.307692	4.246e+16	-4.246e+16	2.123e+16	D	#265178
0	$L_{Ti-O}$	Ba4Ti13O30	${B}{a}_{4}{T}{i}_{13}{O}_{30}$	1000.0K	4	0.307692	9.4592e+17	9.4592e+17	8.67262e+17	o	#6493C7
0	$L_{Ti-O}$	Ba4Ti13O30	${B}{a}_{4}{T}{i}_{13}{O}_{30}$	1250.0K	4	0.307692	1.4348e+19	1.4348e+19	1.1967e+19	v	#9E7DE0
0	$L_{Ti-O}$	Ba4Ti13O30	${B}{a}_{4}{T}{i}_{13}{O}_{30}$	1500.0K	4	0.307692	4.14983e+19	4.14983e+19	2.73076e+19	x	#E68C8C
0	$L_{Ti-O}$	Ba4Ti13O30	${B}{a}_{4}{T}{i}_{13}{O}_{30}$	1750.0K	4	0.307692	4.58286e+19	4.58286e+19	2.46514e+19	s	#C94E4E
0	$L_{Ti-O}$	Ba6Ti17O40	${B}{a}_{6}{T}{i}_{17}{O}_{40}$	750.0K	5	0.352941	8.56e+16	8.56e+16	2.31397e+16	D	#265178
0	$L_{Ti-O}$	Ba6Ti17O40	${B}{a}_{6}{T}{i}_{17}{O}_{40}$	1000.0K	5	0.352941	1.303e+18	1.303e+18	8.4105e+17	o	#6493C7
0	$L_{Ti-O}$	Ba6Ti17O40	${B}{a}_{6}{T}{i}_{17}{O}_{40}$	1250.0K	5	0.352941	1.275e+19	1.275e+19	3.005e+18	v	#9E7DE0
0	$L_{Ti-O}$	Ba6Ti17O40	${B}{a}_{6}{T}{i}_{17}{O}_{40}$	1500.0K	5	0.352941	4.23571e+19	4.23571e+19	3.01757e+19	x	#E68C8C
0	$L_{Ti-O}$	Ba6Ti17O40	${B}{a}_{6}{T}{i}_{17}{O}_{40}$	1750.0K	5	0.352941	5.089e+19	5.089e+19	2.4868e+19	s	#C94E4E
0	$L_{Ti-O}$	BaTi2O5	${B}{a}{T}{i}_{2}{O}_{5}$	750.0K	6	0.5	1.9372e+17	1.9372e+17	9.686e+16	D	#265178
0	$L_{Ti-O}$	BaTi2O5	${B}{a}{T}{i}_{2}{O}_{5}$	1000.0K	6	0.5	1.911e+18	1.911e+18	1.42323e+18	o	#6493C7
0	$L_{Ti-O}$	BaTi2O5	${B}{a}{T}{i}_{2}{O}_{5}$	1250.0K	6	0.5	1.74625e+19	1.74625e+19	5.29361e+18	v	#9E7DE0
0	$L_{Ti-O}$	BaTi2O5	${B}{a}{T}{i}_{2}{O}_{5}$	1500.0K	6	0.5	3.40954e+19	3.40954e+19	2.50935e+19	x	#E68C8C
0	$L_{Ti-O}$	BaTi2O5	${B}{a}{T}{i}_{2}{O}_{5}$	1750.0K	6	0.5	4.58144e+19	4.58144e+19	3.09271e+19	s	#C94E4E
0	$L_{Ti-O}$	BaTiO3	${B}{a}{T}{i}{O}_{3}$	750.0K	7	1	5.2375e+17	5.2375e+17	3.418e+17	D	#265178
0	$L_{Ti-O}$	BaTiO3	${B}{a}{T}{i}{O}_{3}$	1000.0K	7	1	2.17575e+18	2.17575e+18	1.08788e+18	o	#6493C7
0	$L_{Ti-O}$	BaTiO3	${B}{a}{T}{i}{O}_{3}$	1250.0K	7	1	1.95738e+19	1.95738e+19	1.18934e+19	v	#9E7DE0
0	$L_{Ti-O}$	BaTiO3	${B}{a}{T}{i}{O}_{3}$	1500.0K	7	1	2.69585e+19	2.69585e+19	1.97305e+19	x	#E68C8C
0	$L_{Ti-O}$	BaTiO3	${B}{a}{T}{i}{O}_{3}$	1750.0K	7	1	4.65062e+19	4.65062e+19	1.89889e+19	s	#C94E4E
0	$L_{Ti-O}$	Ba2TiO4	${B}{a}_{2}{T}{i}{O}_{4}$	750.0K	8	2	7.018e+16	7.018e+16	3.509e+16	D	#265178
0	$L_{Ti-O}$	Ba2TiO4	${B}{a}_{2}{T}{i}{O}_{4}$	1000.0K	8	2	1.386e+18	1.386e+18	1.30983e+18	o	#6493C7
0	$L_{Ti-O}$	Ba2TiO4	${B}{a}_{2}{T}{i}{O}_{4}$	1250.0K	8	2	5.032e+17	5.032e+17	2.516e+17	v	#9E7DE0
0	$L_{Ti-O}$	Ba2TiO4	${B}{a}_{2}{T}{i}{O}_{4}$	1500.0K	8	2	5.77038e+17	5.77038e+17	2.88519e+17	x	#E68C8C
0	$L_{Ti-O}$	Ba2TiO4	${B}{a}_{2}{T}{i}{O}_{4}$	1750.0K	8	2	2.97538e+18	2.97538e+18	2.68946e+18	s	#C94E4E
0	$L_{Ti-O}$	Ba3TiO5	${B}{a}_{3}{T}{i}{O}_{5}$	750.0K	9	3	3.2975e+16	3.2975e+16	1.64875e+16	D	#265178
0	$L_{Ti-O}$	Ba3TiO5	${B}{a}_{3}{T}{i}{O}_{5}$	1000.0K	9	3	5.20742e+16	5.20742e+16	2.60371e+16	o	#6493C7
0	$L_{Ti-O}$	Ba3TiO5	${B}{a}_{3}{T}{i}{O}_{5}$	1250.0K	9	3	6.91e+16	6.91e+16	1.68363e+16	v	#9E7DE0
0	$L_{Ti-O}$	Ba3TiO5	${B}{a}_{3}{T}{i}{O}_{5}$	1500.0K	9	3	2.355e+17	-2.355e+17	1.1775e+17	x	#E68C8C
0	$L_{Ti-O}$	Ba3TiO5	${B}{a}_{3}{T}{i}{O}_{5}$	1750.0K	9	3	1.87e+18	-1.87e+18	9.35e+17	s	#C94E4E
1	$L_{Ti-Ti}$	BaTi5O11	${B}{a}{T}{i}_{5}{O}_{11}$	750.0K	1	0.2	4.962e+16	4.962e+16	2.256e+16	D	#265178
1	$L_{Ti-Ti}$	BaTi5O11	${B}{a}{T}{i}_{5}{O}_{11}$	1000.0K	1	0.2	2.51425e+17	2.51425e+17	2.07341e+17	o	#6493C7
1	$L_{Ti-Ti}$	BaTi5O11	${B}{a}{T}{i}_{5}{O}_{11}$	1250.0K	1	0.2	1.64843e+18	1.64843e+18	9.93815e+17	v	#9E7DE0
1	$L_{Ti-Ti}$	BaTi5O11	${B}{a}{T}{i}_{5}{O}_{11}$	1500.0K	1	0.2	1.16612e+19	1.16612e+19	3.41545e+18	x	#E68C8C
1	$L_{Ti-Ti}$	BaTi5O11	${B}{a}{T}{i}_{5}{O}_{11}$	1750.0K	1	0.2	2.236e+19	2.236e+19	1.00721e+19	s	#C94E4E
1	$L_{Ti-Ti}$	Ba2Ti9O20	${B}{a}_{2}{T}{i}_{9}{O}_{20}$	750.0K	2	0.222222	1.2362e+17	1.2362e+17	1.2128e+17	D	#265178
1	$L_{Ti-Ti}$	Ba2Ti9O20	${B}{a}_{2}{T}{i}_{9}{O}_{20}$	1000.0K	2	0.222222	7.26688e+17	7.26688e+17	5.7397e+17	o	#6493C7
1	$L_{Ti-Ti}$	Ba2Ti9O20	${B}{a}_{2}{T}{i}_{9}{O}_{20}$	1250.0K	2	0.222222	6.84375e+18	6.84375e+18	3.21009e+18	v	#9E7DE0
1	$L_{Ti-Ti}$	Ba2Ti9O20	${B}{a}_{2}{T}{i}_{9}{O}_{20}$	1500.0K	2	0.222222	2.782e+19	2.782e+19	7.10082e+18	x	#E68C8C
1	$L_{Ti-Ti}$	Ba2Ti9O20	${B}{a}_{2}{T}{i}_{9}{O}_{20}$	1750.0K	2	0.222222	5.3825e+19	5.3825e+19	2.29414e+19	s	#C94E4E
1	$L_{Ti-Ti}$	BaTi4O9	${B}{a}{T}{i}_{4}{O}_{9}$	750.0K	3	0.25	1.425e+17	1.425e+17	8.8036e+16	D	#265178
1	$L_{Ti-Ti}$	BaTi4O9	${B}{a}{T}{i}_{4}{O}_{9}$	1000.0K	3	0.25	3.29e+17	3.29e+17	2.34478e+17	o	#6493C7
1	$L_{Ti-Ti}$	BaTi4O9	${B}{a}{T}{i}_{4}{O}_{9}$	1250.0K	3	0.25	3.30762e+18	3.30762e+18	1.98779e+18	v	#9E7DE0
1	$L_{Ti-Ti}$	BaTi4O9	${B}{a}{T}{i}_{4}{O}_{9}$	1500.0K	3	0.25	2.055e+19	2.055e+19	9.55314e+18	x	#E68C8C
1	$L_{Ti-Ti}$	BaTi4O9	${B}{a}{T}{i}_{4}{O}_{9}$	1750.0K	3	0.25	4.014e+19	4.014e+19	1.4247e+19	s	#C94E4E
1	$L_{Ti-Ti}$	Ba4Ti13O30	${B}{a}_{4}{T}{i}_{13}{O}_{30}$	750.0K	4	0.307692	8.682e+16	8.682e+16	6.20309e+16	D	#265178
1	$L_{Ti-Ti}$	Ba4Ti13O30	${B}{a}_{4}{T}{i}_{13}{O}_{30}$	1000.0K	4	0.307692	7.544e+17	7.544e+17	4.15492e+17	o	#6493C7
1	$L_{Ti-Ti}$	Ba4Ti13O30	${B}{a}_{4}{T}{i}_{13}{O}_{30}$	1250.0K	4	0.307692	9.922e+18	9.922e+18	8.03366e+18	v	#9E7DE0
1	$L_{Ti-Ti}$	Ba4Ti13O30	${B}{a}_{4}{T}{i}_{13}{O}_{30}$	1500.0K	4	0.307692	3.305e+19	3.305e+19	1.73709e+19	x	#E68C8C
1	$L_{Ti-Ti}$	Ba4Ti13O30	${B}{a}_{4}{T}{i}_{13}{O}_{30}$	1750.0K	4	0.307692	4.777e+19	4.777e+19	2.69168e+19	s	#C94E4E
1	$L_{Ti-Ti}$	Ba6Ti17O40	${B}{a}_{6}{T}{i}_{17}{O}_{40}$	750.0K	5	0.352941	1.16725e+17	1.16725e+17	6.21191e+16	D	#265178
1	$L_{Ti-Ti}$	Ba6Ti17O40	${B}{a}_{6}{T}{i}_{17}{O}_{40}$	1000.0K	5	0.352941	9.76e+17	9.76e+17	5.74457e+17	o	#6493C7
1	$L_{Ti-Ti}$	Ba6Ti17O40	${B}{a}_{6}{T}{i}_{17}{O}_{40}$	1250.0K	5	0.352941	7.73125e+18	7.73125e+18	2.59164e+18	v	#9E7DE0
1	$L_{Ti-Ti}$	Ba6Ti17O40	${B}{a}_{6}{T}{i}_{17}{O}_{40}$	1500.0K	5	0.352941	2.16857e+19	2.16857e+19	9.79117e+18	x	#E68C8C
1	$L_{Ti-Ti}$	Ba6Ti17O40	${B}{a}_{6}{T}{i}_{17}{O}_{40}$	1750.0K	5	0.352941	4.71222e+19	4.71222e+19	2.70531e+19	s	#C94E4E
1	$L_{Ti-Ti}$	BaTi2O5	${B}{a}{T}{i}_{2}{O}_{5}$	750.0K	6	0.5	1.0136e+17	1.0136e+17	3.97919e+16	D	#265178
1	$L_{Ti-Ti}$	BaTi2O5	${B}{a}{T}{i}_{2}{O}_{5}$	1000.0K	6	0.5	1.24662e+18	1.24662e+18	6.84729e+17	o	#6493C7
1	$L_{Ti-Ti}$	BaTi2O5	${B}{a}{T}{i}_{2}{O}_{5}$	1250.0K	6	0.5	9.95125e+18	9.95125e+18	4.09051e+18	v	#9E7DE0
1	$L_{Ti-Ti}$	BaTi2O5	${B}{a}{T}{i}_{2}{O}_{5}$	1500.0K	6	0.5	1.99277e+19	1.99277e+19	1.18697e+19	x	#E68C8C
1	$L_{Ti-Ti}$	BaTi2O5	${B}{a}{T}{i}_{2}{O}_{5}$	1750.0K	6	0.5	3.498e+19	3.498e+19	1.88745e+19	s	#C94E4E
1	$L_{Ti-Ti}$	BaTiO3	${B}{a}{T}{i}{O}_{3}$	750.0K	7	1	2.115e+17	2.115e+17	1.38371e+17	D	#265178
1	$L_{Ti-Ti}$	BaTiO3	${B}{a}{T}{i}{O}_{3}$	1000.0K	7	1	7.63875e+17	7.63875e+17	6.03563e+17	o	#6493C7
1	$L_{Ti-Ti}$	BaTiO3	${B}{a}{T}{i}{O}_{3}$	1250.0K	7	1	6.51125e+18	6.51125e+18	3.94231e+18	v	#9E7DE0
1	$L_{Ti-Ti}$	BaTiO3	${B}{a}{T}{i}{O}_{3}$	1500.0K	7	1	1.34362e+19	1.34362e+19	5.0917e+18	x	#E68C8C
1	$L_{Ti-Ti}$	BaTiO3	${B}{a}{T}{i}{O}_{3}$	1750.0K	7	1	2.5986e+19	2.5986e+19	1.21479e+19	s	#C94E4E
1	$L_{Ti-Ti}$	Ba2TiO4	${B}{a}_{2}{T}{i}{O}_{4}$	750.0K	8	2	4.086e+16	4.086e+16	3.43427e+16	D	#265178
1	$L_{Ti-Ti}$	Ba2TiO4	${B}{a}_{2}{T}{i}{O}_{4}$	1000.0K	8	2	4.10871e+17	4.10871e+17	3.37741e+17	o	#6493C7
1	$L_{Ti-Ti}$	Ba2TiO4	${B}{a}_{2}{T}{i}{O}_{4}$	1250.0K	8	2	1.79743e+17	1.79743e+17	1.01637e+17	v	#9E7DE0
1	$L_{Ti-Ti}$	Ba2TiO4	${B}{a}_{2}{T}{i}{O}_{4}$	1500.0K	8	2	3.97662e+17	3.97662e+17	2.95705e+17	x	#E68C8C
1	$L_{Ti-Ti}$	Ba2TiO4	${B}{a}_{2}{T}{i}{O}_{4}$	1750.0K	8	2	7.78e+17	7.78e+17	3.32399e+17	s	#C94E4E
1	$L_{Ti-Ti}$	Ba3TiO5	${B}{a}_{3}{T}{i}{O}_{5}$	750.0K	9	3	3.4575e+16	3.4575e+16	1.46525e+16	D	#265178
1	$L_{Ti-Ti}$	Ba3TiO5	${B}{a}_{3}{T}{i}{O}_{5}$	1000.0K	9	3	2.632e+16	2.632e+16	1.25222e+16	o	#6493C7
1	$L_{Ti-Ti}$	Ba3TiO5	${B}{a}_{3}{T}{i}{O}_{5}$	1250.0K	9	3	2.13667e+16	2.13667e+16	4007770230717103	v	#9E7DE0
1	$L_{Ti-Ti}$	Ba3TiO5	${B}{a}_{3}{T}{i}{O}_{5}$	1500.0K	9	3	2.92025e+17	2.92025e+17	2.84615e+17	x	#E68C8C
1	$L_{Ti-Ti}$	Ba3TiO5	${B}{a}_{3}{T}{i}{O}_{5}$	1750.0K	9	3	1.339e+17	1.339e+17	6.85995e+16	s	#C94E4E
2	$L_{O-O}$	BaTi5O11	${B}{a}{T}{i}_{5}{O}_{11}$	750.0K	1	0.2	4.9086e+17	4.9086e+17	3.48979e+17	D	#265178
2	$L_{O-O}$	BaTi5O11	${B}{a}{T}{i}_{5}{O}_{11}$	1000.0K	1	0.2	2.49875e+18	2.49875e+18	1.69726e+18	o	#6493C7
2	$L_{O-O}$	BaTi5O11	${B}{a}{T}{i}_{5}{O}_{11}$	1250.0K	1	0.2	2.12e+19	2.12e+19	7.34049e+18	v	#9E7DE0
2	$L_{O-O}$	BaTi5O11	${B}{a}{T}{i}_{5}{O}_{11}$	1500.0K	1	0.2	8.36125e+19	8.36125e+19	3.38331e+19	x	#E68C8C
2	$L_{O-O}$	BaTi5O11	${B}{a}{T}{i}_{5}{O}_{11}$	1750.0K	1	0.2	2.398e+20	2.398e+20	9.36021e+19	s	#C94E4E
2	$L_{O-O}$	Ba2Ti9O20	${B}{a}_{2}{T}{i}_{9}{O}_{20}$	750.0K	2	0.222222	9.518e+17	9.518e+17	5.31391e+17	D	#265178
2	$L_{O-O}$	Ba2Ti9O20	${B}{a}_{2}{T}{i}_{9}{O}_{20}$	1000.0K	2	0.222222	4.14e+18	4.14e+18	1.97137e+18	o	#6493C7
2	$L_{O-O}$	Ba2Ti9O20	${B}{a}_{2}{T}{i}_{9}{O}_{20}$	1250.0K	2	0.222222	2.80525e+19	2.80525e+19	1.44708e+19	v	#9E7DE0
2	$L_{O-O}$	Ba2Ti9O20	${B}{a}_{2}{T}{i}_{9}{O}_{20}$	1500.0K	2	0.222222	8.542e+19	8.542e+19	3.16373e+19	x	#E68C8C
2	$L_{O-O}$	Ba2Ti9O20	${B}{a}_{2}{T}{i}_{9}{O}_{20}$	1750.0K	2	0.222222	3.337e+20	3.337e+20	1.48685e+20	s	#C94E4E
2	$L_{O-O}$	BaTi4O9	${B}{a}{T}{i}_{4}{O}_{9}$	750.0K	3	0.25	1.1962e+18	1.1962e+18	7.56102e+17	D	#265178
2	$L_{O-O}$	BaTi4O9	${B}{a}{T}{i}_{4}{O}_{9}$	1000.0K	3	0.25	4.10625e+18	4.10625e+18	1.93805e+18	o	#6493C7
2	$L_{O-O}$	BaTi4O9	${B}{a}{T}{i}_{4}{O}_{9}$	1250.0K	3	0.25	3.68375e+19	3.68375e+19	1.84312e+19	v	#9E7DE0
2	$L_{O-O}$	BaTi4O9	${B}{a}{T}{i}_{4}{O}_{9}$	1500.0K	3	0.25	1.64575e+20	1.64575e+20	8.90825e+19	x	#E68C8C
2	$L_{O-O}$	BaTi4O9	${B}{a}{T}{i}_{4}{O}_{9}$	1750.0K	3	0.25	2.742e+20	2.742e+20	9.98307e+19	s	#C94E4E
2	$L_{O-O}$	Ba4Ti13O30	${B}{a}_{4}{T}{i}_{13}{O}_{30}$	750.0K	4	0.307692	5.528e+17	5.528e+17	2.23873e+17	D	#265178
2	$L_{O-O}$	Ba4Ti13O30	${B}{a}_{4}{T}{i}_{13}{O}_{30}$	1000.0K	4	0.307692	3.176e+18	3.176e+18	1.58101e+18	o	#6493C7
2	$L_{O-O}$	Ba4Ti13O30	${B}{a}_{4}{T}{i}_{13}{O}_{30}$	1250.0K	4	0.307692	6.618e+19	6.618e+19	4.27555e+19	v	#9E7DE0
2	$L_{O-O}$	Ba4Ti13O30	${B}{a}_{4}{T}{i}_{13}{O}_{30}$	1500.0K	4	0.307692	2.0775e+20	2.0775e+20	1.00312e+20	x	#E68C8C
2	$L_{O-O}$	Ba4Ti13O30	${B}{a}_{4}{T}{i}_{13}{O}_{30}$	1750.0K	4	0.307692	3.4538e+20	3.4538e+20	2.03235e+20	s	#C94E4E
2	$L_{O-O}$	Ba6Ti17O40	${B}{a}_{6}{T}{i}_{17}{O}_{40}$	750.0K	5	0.352941	9.0375e+17	9.0375e+17	4.51875e+17	D	#265178
2	$L_{O-O}$	Ba6Ti17O40	${B}{a}_{6}{T}{i}_{17}{O}_{40}$	1000.0K	5	0.352941	4.74125e+18	4.74125e+18	1.7488e+18	o	#6493C7
2	$L_{O-O}$	Ba6Ti17O40	${B}{a}_{6}{T}{i}_{17}{O}_{40}$	1250.0K	5	0.352941	4.91875e+19	4.91875e+19	1.4863e+19	v	#9E7DE0
2	$L_{O-O}$	Ba6Ti17O40	${B}{a}_{6}{T}{i}_{17}{O}_{40}$	1500.0K	5	0.352941	1.83938e+20	1.83938e+20	9.16325e+19	x	#E68C8C
2	$L_{O-O}$	Ba6Ti17O40	${B}{a}_{6}{T}{i}_{17}{O}_{40}$	1750.0K	5	0.352941	3.2418e+20	3.2418e+20	2.29388e+20	s	#C94E4E
2	$L_{O-O}$	BaTi2O5	${B}{a}{T}{i}_{2}{O}_{5}$	750.0K	6	0.5	1.0692e+18	1.0692e+18	5.68227e+17	D	#265178
2	$L_{O-O}$	BaTi2O5	${B}{a}{T}{i}_{2}{O}_{5}$	1000.0K	6	0.5	8.28875e+18	8.28875e+18	4.76536e+18	o	#6493C7
2	$L_{O-O}$	BaTi2O5	${B}{a}{T}{i}_{2}{O}_{5}$	1250.0K	6	0.5	6.37625e+19	6.37625e+19	2.67575e+19	v	#9E7DE0
2	$L_{O-O}$	BaTi2O5	${B}{a}{T}{i}_{2}{O}_{5}$	1500.0K	6	0.5	1.78585e+20	1.78585e+20	1.47502e+20	x	#E68C8C
2	$L_{O-O}$	BaTi2O5	${B}{a}{T}{i}_{2}{O}_{5}$	1750.0K	6	0.5	2.30033e+20	2.30033e+20	7.27777e+19	s	#C94E4E
2	$L_{O-O}$	BaTiO3	${B}{a}{T}{i}{O}_{3}$	750.0K	7	1	1.6615e+18	1.6615e+18	1.20798e+18	D	#265178
2	$L_{O-O}$	BaTiO3	${B}{a}{T}{i}{O}_{3}$	1000.0K	7	1	8.7825e+18	8.7825e+18	7.33259e+18	o	#6493C7
2	$L_{O-O}$	BaTiO3	${B}{a}{T}{i}{O}_{3}$	1250.0K	7	1	7.76375e+19	7.76375e+19	3.56056e+19	v	#9E7DE0
2	$L_{O-O}$	BaTiO3	${B}{a}{T}{i}{O}_{3}$	1500.0K	7	1	1.09746e+20	1.09746e+20	6.73915e+19	x	#E68C8C
2	$L_{O-O}$	BaTiO3	${B}{a}{T}{i}{O}_{3}$	1750.0K	7	1	2.593e+20	2.593e+20	1.52242e+20	s	#C94E4E
2	$L_{O-O}$	Ba2TiO4	${B}{a}_{2}{T}{i}{O}_{4}$	750.0K	8	2	8.768e+17	8.768e+17	5.15989e+17	D	#265178
2	$L_{O-O}$	Ba2TiO4	${B}{a}_{2}{T}{i}{O}_{4}$	1000.0K	8	2	5.06286e+18	5.06286e+18	4.72276e+18	o	#6493C7
2	$L_{O-O}$	Ba2TiO4	${B}{a}_{2}{T}{i}{O}_{4}$	1250.0K	8	2	4.65286e+18	4.65286e+18	2.48334e+18	v	#9E7DE0
2	$L_{O-O}$	Ba2TiO4	${B}{a}_{2}{T}{i}{O}_{4}$	1500.0K	8	2	9.5775e+18	9.5775e+18	5.40508e+18	x	#E68C8C
2	$L_{O-O}$	Ba2TiO4	${B}{a}_{2}{T}{i}{O}_{4}$	1750.0K	8	2	3.2952e+19	3.2952e+19	1.20512e+19	s	#C94E4E
2	$L_{O-O}$	Ba3TiO5	${B}{a}_{3}{T}{i}{O}_{5}$	750.0K	9	3	1.1975e+18	1.1975e+18	5.9875e+17	D	#265178
2	$L_{O-O}$	Ba3TiO5	${B}{a}_{3}{T}{i}{O}_{5}$	1000.0K	9	3	1.0452e+18	1.0452e+18	5.03236e+17	o	#6493C7
2	$L_{O-O}$	Ba3TiO5	${B}{a}_{3}{T}{i}{O}_{5}$	1250.0K	9	3	2.135e+18	2.135e+18	1.05741e+18	v	#9E7DE0
2	$L_{O-O}$	Ba3TiO5	${B}{a}_{3}{T}{i}{O}_{5}$	1500.0K	9	3	1.58925e+19	1.58925e+19	4.20234e+18	x	#E68C8C
2	$L_{O-O}$	Ba3TiO5	${B}{a}_{3}{T}{i}{O}_{5}$	1750.0K	9	3	3.48333e+19	3.48333e+19	1.07847e+19	s	#C94E4E
