# Supplementary material for: Ion correlations explain kinetic selectivity in diffusion-limited solid-state synthesis reactions
Source: Nat Mater. 2026 Apr 28;25(8):1385–92. doi: 10.1038/s41563-026-02596-5 (PMC13421335; doi:10.1038/s41563-026-02596-5)
Supplement: Supplementary file 3 — Energies of all Ba–Ti–O phases from the MP and convex hull data at 600 °C (Fig. 2a); effective diffusion rate constants at temperatures from 1,000 to 1,750 K in all phases considered in this study (Fig. 2b). [file 41563_2026_2596_MOESM3_ESM.xlsx]

## Sheet: Figure_2A
index	x_mixing_ratio	y_gibbs_eV_atom	in_connecting_line	below_energy_cutoff	highlighted_product_point	product_labels
0	0	2.16844	FALSE	FALSE	FALSE
1	0	0.439765	FALSE	FALSE	FALSE
2	0	0.594115	FALSE	FALSE	FALSE
3	0	0.568724	FALSE	FALSE	FALSE
4	0	0.260925	FALSE	FALSE	FALSE
5	0	2.44239	FALSE	FALSE	FALSE
6	0	2.73824	FALSE	FALSE	FALSE
7	0	0.527255	FALSE	FALSE	FALSE
8	0	0.989031	FALSE	FALSE	FALSE
9	0	0.313474	FALSE	FALSE	FALSE
10	0	0.467475	FALSE	FALSE	FALSE
11	0	1.92508	FALSE	FALSE	FALSE
12	0	0.687317	FALSE	FALSE	FALSE
13	0	1.06377	FALSE	FALSE	FALSE
14	0	0.94301	FALSE	FALSE	FALSE
15	0	1.38043	FALSE	FALSE	FALSE
16	0	3.03306	FALSE	FALSE	FALSE
17	0	0.523824	FALSE	FALSE	FALSE
18	0	0	TRUE	TRUE	TRUE	TiO2
19	0.0454545	0.0813013	FALSE	FALSE	FALSE
20	0.0625	0.080443	FALSE	FALSE	FALSE
21	0.0769231	0.0850632	FALSE	FALSE	FALSE
22	0.0869565	0.0973178	FALSE	FALSE	FALSE
23	0.0869565	0.0755005	FALSE	FALSE	FALSE
24	0.0909091	0.100813	FALSE	FALSE	FALSE
25	0.0930233	0.466962	FALSE	FALSE	FALSE
26	0.1	0.114648	FALSE	FALSE	FALSE
27	0.1	-0.0518192	FALSE	TRUE	FALSE
28	0.1	0.321706	FALSE	FALSE	FALSE
29	0.1	0.229621	FALSE	FALSE	FALSE
30	0.108108	-0.0429928	FALSE	TRUE	FALSE
31	0.117647	0.0726453	FALSE	FALSE	FALSE
32	0.117647	-0.0731298	FALSE	TRUE	TRUE	BaTi5O11
33	0.117647	0.270463	FALSE	FALSE	FALSE
34	0.129032	-0.0837784	FALSE	TRUE	TRUE	Ba2Ti9O20
35	0.142857	0.0752645	FALSE	FALSE	FALSE
36	0.142857	-0.094455	FALSE	TRUE	TRUE	BaTi4O9
37	0.16	0.0853629	FALSE	FALSE	FALSE
38	0.166667	0.0880687	FALSE	FALSE	FALSE
39	0.170213	-0.126031	FALSE	TRUE	TRUE	Ba4Ti13O30
40	0.170213	0.35604	FALSE	FALSE	FALSE
41	0.181818	0.373003	FALSE	FALSE	FALSE
42	0.181818	-0.0463194	FALSE	TRUE	FALSE
43	0.181818	0.0994876	FALSE	FALSE	FALSE
44	0.181818	0.0311401	FALSE	FALSE	FALSE
45	0.190476	-0.130567	FALSE	TRUE	TRUE	Ba6Ti17O40
46	0.195122	-0.124066	FALSE	TRUE	FALSE
47	0.195122	0.414206	FALSE	FALSE	FALSE
48	0.2	0.408636	FALSE	FALSE	FALSE
49	0.210526	0.438021	FALSE	FALSE	FALSE
50	0.217391	-0.0465715	FALSE	TRUE	FALSE
51	0.219178	0.452475	FALSE	FALSE	FALSE
52	0.25	0.259402	FALSE	FALSE	FALSE
53	0.25	0.502458	FALSE	FALSE	FALSE
54	0.25	-0.191039	TRUE	TRUE	TRUE	BaTi2O5
55	0.25	0.0242019	FALSE	FALSE	FALSE
56	0.290909	0.353708	FALSE	FALSE	FALSE
57	0.307692	0.636817	FALSE	FALSE	FALSE
58	0.318182	0.657756	FALSE	FALSE	FALSE
59	0.333333	0.691806	FALSE	FALSE	FALSE
60	0.4	0.807408	FALSE	FALSE	FALSE
61	0.4	-0.237022	TRUE	TRUE	TRUE	BaTiO3
62	0.470588	0.994632	FALSE	FALSE	FALSE
63	0.470588	-0.227101	FALSE	TRUE	FALSE
64	0.5	-0.222174	FALSE	TRUE	FALSE
65	0.5	1.05816	FALSE	FALSE	FALSE
66	0.526316	1.12949	FALSE	FALSE	FALSE
67	0.55	1.20354	FALSE	FALSE	FALSE
68	0.571429	1.2701	FALSE	FALSE	FALSE
69	0.571429	-0.287784	TRUE	TRUE	TRUE	Ba2TiO4
70	0.666667	-0.208843	FALSE	TRUE	TRUE	Ba3TiO5
71	1	2.37514	FALSE	FALSE	FALSE
72	1	1.16151	FALSE	FALSE	FALSE
73	1	0	TRUE	TRUE	TRUE	BaO

## Sheet: Figure_2B
temperature	formula	x_ratio	y_KD_cm2_s	yerr	marker	linestyle	color
1000	BaTi5O11	0.2	2.10267e-07	1.31054e-08	o	--	#46b1e1
1000	Ba2Ti9O20	0.222222	9.71672e-07	7.77965e-08	o	--	#46b1e1
1000	BaTi4O9	0.25	4.42734e-07	2.40654e-08	o	--	#46b1e1
1000	Ba4Ti13O30	0.307692	1.04382e-06	3.94117e-09	o	--	#46b1e1
1000	Ba6Ti17O40	0.352941	1.26513e-06	6.12053e-08	o	--	#46b1e1
1000	BaTi2O5	0.5	1.64095e-06	1.62706e-08	o	--	#46b1e1
1000	BaTiO3	1	1.20857e-06	1.19186e-08	o	--	#46b1e1
1000	Ba2TiO4	2	7.86002e-07	6.62601e-09	o	--	#46b1e1
1000	Ba3TiO5	3	5.25937e-08	3.93996e-10	o	--	#46b1e1
1250	BaTi5O11	0.2	1.07158e-06	1.8578e-07	v	-	#a5dbdb
1250	Ba2Ti9O20	0.222222	1.24393e-05	1.59382e-07	v	-	#a5dbdb
1250	BaTi4O9	0.25	3.9889e-06	7.33373e-08	v	-	#a5dbdb
1250	Ba4Ti13O30	0.307692	1.41587e-05	4.44932e-07	v	-	#a5dbdb
1250	Ba6Ti17O40	0.352941	1.13378e-05	4.63212e-09	v	-	#a5dbdb
1250	BaTi2O5	0.5	1.31453e-05	3.35596e-08	v	-	#a5dbdb
1250	BaTiO3	1	1.04149e-05	9.43988e-08	v	-	#a5dbdb
1250	Ba2TiO4	2	2.8337e-07	4.05202e-09	v	-	#a5dbdb
1250	Ba3TiO5	3	7.98667e-08	1.7152e-09	v	-	#a5dbdb
1500	BaTi5O11	0.2	1.07259e-05	1.34455e-07	x	-	#ea9c9d
1500	Ba2Ti9O20	0.222222	3.08044e-05	5.20019e-07	x	-	#ea9c9d
1500	BaTi4O9	0.25	2.09195e-05	5.30112e-07	x	-	#ea9c9d
1500	Ba4Ti13O30	0.307692	6.01025e-05	1.9561e-07	x	-	#ea9c9d
1500	Ba6Ti17O40	0.352941	4.69234e-05	1.67262e-06	x	-	#ea9c9d
1500	BaTi2O5	0.5	2.5068e-05	8.46233e-07	x	-	#ea9c9d
1500	BaTiO3	1	1.6996e-05	2.82712e-07	x	-	#ea9c9d
1500	Ba2TiO4	2	5.86511e-07	1.70749e-08	x	-	#ea9c9d
1500	Ba3TiO5	3	6.23182e-07	4.98e-08	x	-	#ea9c9d
1750	BaTi5O11	0.2	2.58346e-05	3.81452e-07	s	-	#c84646
1750	Ba2Ti9O20	0.222222	0.000111798	2.73916e-06	s	-	#c84646
1750	BaTi4O9	0.25	5.457e-05	2.75053e-07	s	-	#c84646
1750	Ba4Ti13O30	0.307692	6.89963e-05	2.51003e-07	s	-	#c84646
1750	Ba6Ti17O40	0.352941	7.65502e-05	5.99752e-07	s	-	#c84646
1750	BaTi2O5	0.5	5.15751e-05	2.00945e-06	s	-	#c84646
1750	BaTiO3	1	3.88235e-05	2.18069e-07	s	-	#c84646
1750	Ba2TiO4	2	1.70587e-06	7.08857e-08	s	-	#c84646
1750	Ba3TiO5	3	9.35325e-08	2.39958e-08	s	-	#c84646
