# Supplementary material for: Ion correlations explain kinetic selectivity in diffusion-limited solid-state synthesis reactions
Source: Nat Mater. 2026 Apr 28;25(8):1385–92. doi: 10.1038/s41563-026-02596-5 (PMC13421335; doi:10.1038/s41563-026-02596-5)
Supplement: Supplementary file 4 — Phase traces (molar fraction versus reaction step) and temperature profiles for all phases appearing in ReactCA simulations of reactions (Fig. 4a,b). [file 41563_2026_2596_MOESM4_ESM.xlsx]

## Sheet: Figure_4A_left
x	BaTiO3_y	BaTiO3_color	Ba4Ti13O30_y	Ba4Ti13O30_color	Ba2TiO4_y	Ba2TiO4_color	TiO2_y	TiO2_color	BaTi2O5_y	BaTi2O5_color	BaO_y	BaO_color	temperature_x	Temperature_y	Temperature_color
0	0	#76c125	0	#981d66	0	#6440c5	0.500036	#006ec0	0	#f490ff	0.499964	#f2bf40	0	1000	crimson
2	0.0164104	#76c125	0.00634382	#981d66	0.00615669	#6440c5	0.445947	#006ec0	0.00880917	#f490ff	0.513805	#f2bf40	55.5556	1100	crimson
4	0.0299511	#76c125	0.00952415	#981d66	0.0126808	#6440c5	0.40954	#006ec0	0.0168248	#f490ff	0.51713	#f2bf40	111.111	1200	crimson
6	0.0425437	#76c125	0.0113863	#981d66	0.0198554	#6440c5	0.387068	#006ec0	0.0212507	#f490ff	0.512462	#f2bf40	166.667	1300	crimson
8	0.0522727	#76c125	0.0124778	#981d66	0.0256095	#6440c5	0.369916	#006ec0	0.0262145	#f490ff	0.507795	#f2bf40	222.222	1400	crimson
10	0.0602814	#76c125	0.0131669	#981d66	0.0319071	#6440c5	0.354921	#006ec0	0.0301756	#f490ff	0.503436	#f2bf40	277.778	1500	crimson
12	0.0675058	#76c125	0.0137939	#981d66	0.0371506	#6440c5	0.340057	#006ec0	0.0346254	#f490ff	0.499814	#f2bf40	333.333	1500	crimson
14	0.0746119	#76c125	0.0142379	#981d66	0.0426114	#6440c5	0.329532	#006ec0	0.0382548	#f490ff	0.493355	#f2bf40	500	1500	crimson
16	0.0824018	#76c125	0.0149166	#981d66	0.0479137	#6440c5	0.317395	#006ec0	0.0417619	#f490ff	0.487546	#f2bf40
18	0.0873893	#76c125	0.0155188	#981d66	0.0529586	#6440c5	0.30633	#006ec0	0.0455076	#f490ff	0.483607	#f2bf40
20	0.0960944	#76c125	0.0158523	#981d66	0.0573456	#6440c5	0.297964	#006ec0	0.0473622	#f490ff	0.476222	#f2bf40
22	0.104702	#76c125	0.0161932	#981d66	0.0612996	#6440c5	0.287582	#006ec0	0.0502521	#f490ff	0.47025	#f2bf40
24	0.111874	#76c125	0.0164077	#981d66	0.0666705	#6440c5	0.278254	#006ec0	0.053047	#f490ff	0.463242	#f2bf40
26	0.117671	#76c125	0.0167371	#981d66	0.0715483	#6440c5	0.269911	#006ec0	0.0552553	#f490ff	0.457877	#f2bf40
28	0.125047	#76c125	0.0169638	#981d66	0.0764076	#6440c5	0.259831	#006ec0	0.0591666	#f490ff	0.451045	#f2bf40
30	0.131377	#76c125	0.0173344	#981d66	0.079756	#6440c5	0.250499	#006ec0	0.0626998	#f490ff	0.446477	#f2bf40
32	0.138362	#76c125	0.0177007	#981d66	0.084308	#6440c5	0.241239	#006ec0	0.0653799	#f490ff	0.440573	#f2bf40
34	0.144337	#76c125	0.0179614	#981d66	0.0890831	#6440c5	0.234059	#006ec0	0.0673847	#f490ff	0.43429	#f2bf40
36	0.15071	#76c125	0.0180745	#981d66	0.0930557	#6440c5	0.223747	#006ec0	0.0708191	#f490ff	0.430061	#f2bf40
38	0.157237	#76c125	0.018575	#981d66	0.0981191	#6440c5	0.213097	#006ec0	0.0730197	#f490ff	0.425938	#f2bf40
40	0.162056	#76c125	0.0188325	#981d66	0.102869	#6440c5	0.205918	#006ec0	0.0763783	#f490ff	0.419816	#f2bf40
42	0.168925	#76c125	0.0189153	#981d66	0.106668	#6440c5	0.199724	#006ec0	0.0784116	#f490ff	0.413052	#f2bf40
44	0.173951	#76c125	0.0190187	#981d66	0.111713	#6440c5	0.19604	#006ec0	0.0804607	#f490ff	0.404659	#f2bf40
46	0.180853	#76c125	0.019014	#981d66	0.114598	#6440c5	0.189042	#006ec0	0.0834254	#f490ff	0.398526	#f2bf40
48	0.187003	#76c125	0.0190597	#981d66	0.119499	#6440c5	0.184588	#006ec0	0.0859375	#f490ff	0.389038	#f2bf40
50	0.193236	#76c125	0.0191667	#981d66	0.124254	#6440c5	0.179404	#006ec0	0.0868608	#f490ff	0.382119	#f2bf40
52	0.19826	#76c125	0.0190722	#981d66	0.127977	#6440c5	0.173937	#006ec0	0.0882933	#f490ff	0.377167	#f2bf40
54	0.202448	#76c125	0.0191272	#981d66	0.131711	#6440c5	0.167722	#006ec0	0.0914441	#f490ff	0.372181	#f2bf40
56	0.208995	#76c125	0.0192991	#981d66	0.13652	#6440c5	0.161838	#006ec0	0.0943508	#f490ff	0.363811	#f2bf40
58	0.2175	#76c125	0.0189481	#981d66	0.142727	#6440c5	0.15462	#006ec0	0.0973657	#f490ff	0.352721	#f2bf40
60	0.22339	#76c125	0.0186506	#981d66	0.149405	#6440c5	0.147034	#006ec0	0.101825	#f490ff	0.343497	#f2bf40
62	0.231552	#76c125	0.0187365	#981d66	0.156773	#6440c5	0.13707	#006ec0	0.105781	#f490ff	0.333543	#f2bf40
64	0.238787	#76c125	0.0184932	#981d66	0.164646	#6440c5	0.13103	#006ec0	0.108352	#f490ff	0.321703	#f2bf40
66	0.245404	#76c125	0.0182441	#981d66	0.170197	#6440c5	0.124746	#006ec0	0.111993	#f490ff	0.31199	#f2bf40
68	0.251912	#76c125	0.0178191	#981d66	0.173635	#6440c5	0.118018	#006ec0	0.115534	#f490ff	0.30522	#f2bf40
70	0.258614	#76c125	0.0176844	#981d66	0.178468	#6440c5	0.11213	#006ec0	0.11909	#f490ff	0.296129	#f2bf40
72	0.262247	#76c125	0.0173255	#981d66	0.182421	#6440c5	0.107346	#006ec0	0.123687	#f490ff	0.289072	#f2bf40
74	0.268588	#76c125	0.0167804	#981d66	0.185997	#6440c5	0.103001	#006ec0	0.127367	#f490ff	0.280517	#f2bf40
76	0.27692	#76c125	0.0164028	#981d66	0.187371	#6440c5	0.0985965	#006ec0	0.129548	#f490ff	0.273508	#f2bf40
78	0.283452	#76c125	0.0161774	#981d66	0.190641	#6440c5	0.0941621	#006ec0	0.131973	#f490ff	0.265809	#f2bf40
80	0.288222	#76c125	0.0161995	#981d66	0.196068	#6440c5	0.0886859	#006ec0	0.134306	#f490ff	0.258233	#f2bf40
82	0.296553	#76c125	0.0158115	#981d66	0.197628	#6440c5	0.0852534	#006ec0	0.138341	#f490ff	0.248433	#f2bf40
84	0.305795	#76c125	0.0155198	#981d66	0.199837	#6440c5	0.0794882	#006ec0	0.140567	#f490ff	0.24057	#f2bf40
86	0.30944	#76c125	0.015288	#981d66	0.201995	#6440c5	0.0749404	#006ec0	0.144108	#f490ff	0.236058	#f2bf40
88	0.314385	#76c125	0.0149497	#981d66	0.204661	#6440c5	0.0721551	#006ec0	0.146732	#f490ff	0.22888	#f2bf40
90	0.31946	#76c125	0.0147622	#981d66	0.207911	#6440c5	0.0679825	#006ec0	0.148743	#f490ff	0.223224	#f2bf40
92	0.323093	#76c125	0.014498	#981d66	0.212213	#6440c5	0.0655615	#006ec0	0.151845	#f490ff	0.215283	#f2bf40
94	0.327975	#76c125	0.014329	#981d66	0.214595	#6440c5	0.0634927	#006ec0	0.153657	#f490ff	0.208852	#f2bf40
96	0.332816	#76c125	0.0140872	#981d66	0.217015	#6440c5	0.0600383	#006ec0	0.15604	#f490ff	0.203204	#f2bf40
98	0.338197	#76c125	0.0136887	#981d66	0.219216	#6440c5	0.0579136	#006ec0	0.1579	#f490ff	0.196609	#f2bf40
100	0.341118	#76c125	0.0136521	#981d66	0.221862	#6440c5	0.0562517	#006ec0	0.158624	#f490ff	0.192162	#f2bf40
102	0.343594	#76c125	0.0133875	#981d66	0.225465	#6440c5	0.0532173	#006ec0	0.161531	#f490ff	0.186722	#f2bf40
104	0.349417	#76c125	0.0129111	#981d66	0.225045	#6440c5	0.0507226	#006ec0	0.164072	#f490ff	0.181831	#f2bf40
106	0.353729	#76c125	0.0125725	#981d66	0.227999	#6440c5	0.0483358	#006ec0	0.166117	#f490ff	0.175453	#f2bf40
108	0.359404	#76c125	0.0122923	#981d66	0.229519	#6440c5	0.0456568	#006ec0	0.167439	#f490ff	0.169964	#f2bf40
110	0.361634	#76c125	0.011945	#981d66	0.230387	#6440c5	0.0429194	#006ec0	0.171787	#f490ff	0.165635	#f2bf40
112	0.377271	#76c125	0.0108176	#981d66	0.228804	#6440c5	0.0383408	#006ec0	0.178285	#f490ff	0.152115	#f2bf40
114	0.393176	#76c125	0.009519	#981d66	0.22528	#6440c5	0.0346442	#006ec0	0.188193	#f490ff	0.13675	#f2bf40
116	0.403349	#76c125	0.00880803	#981d66	0.223358	#6440c5	0.0311135	#006ec0	0.197962	#f490ff	0.124733	#f2bf40
118	0.412215	#76c125	0.00776653	#981d66	0.219212	#6440c5	0.0277533	#006ec0	0.205845	#f490ff	0.117281	#f2bf40
120	0.420953	#76c125	0.0069969	#981d66	0.216419	#6440c5	0.0239769	#006ec0	0.212768	#f490ff	0.109704	#f2bf40
122	0.427357	#76c125	0.00605418	#981d66	0.212358	#6440c5	0.0206557	#006ec0	0.220933	#f490ff	0.10416	#f2bf40
124	0.431878	#76c125	0.00516459	#981d66	0.211675	#6440c5	0.0185492	#006ec0	0.227722	#f490ff	0.097303	#f2bf40
126	0.438466	#76c125	0.00478702	#981d66	0.210774	#6440c5	0.0173807	#006ec0	0.230637	#f490ff	0.0910819	#f2bf40
128	0.446143	#76c125	0.0042063	#981d66	0.209618	#6440c5	0.0153189	#006ec0	0.23297	#f490ff	0.0849719	#f2bf40
130	0.45338	#76c125	0.00369296	#981d66	0.207281	#6440c5	0.0132352	#006ec0	0.235542	#f490ff	0.0805789	#f2bf40
132	0.461904	#76c125	0.00342894	#981d66	0.206231	#6440c5	0.011632	#006ec0	0.237715	#f490ff	0.0734088	#f2bf40
134	0.467365	#76c125	0.00312088	#981d66	0.204235	#6440c5	0.0106995	#006ec0	0.240115	#f490ff	0.0693171	#f2bf40
136	0.477041	#76c125	0.00280096	#981d66	0.201012	#6440c5	0.00931038	#006ec0	0.240751	#f490ff	0.0644123	#f2bf40
138	0.483314	#76c125	0.00253835	#981d66	0.199297	#6440c5	0.00815814	#006ec0	0.242262	#f490ff	0.0603442	#f2bf40
140	0.488964	#76c125	0.0023374	#981d66	0.19696	#6440c5	0.00700958	#006ec0	0.242843	#f490ff	0.0581169	#f2bf40
142	0.49632	#76c125	0.00213185	#981d66	0.194881	#6440c5	0.00541755	#006ec0	0.241995	#f490ff	0.055666	#f2bf40
144	0.501594	#76c125	0.00193288	#981d66	0.193891	#6440c5	0.0054071	#006ec0	0.241689	#f490ff	0.0521678	#f2bf40
146	0.505352	#76c125	0.00184277	#981d66	0.192903	#6440c5	0.00472543	#006ec0	0.242414	#f490ff	0.0497593	#f2bf40
148	0.510423	#76c125	0.00155027	#981d66	0.190757	#6440c5	0.00426436	#006ec0	0.243176	#f490ff	0.0470325	#f2bf40
150	0.516987	#76c125	0.00142167	#981d66	0.189648	#6440c5	0.0035878	#006ec0	0.242135	#f490ff	0.0436151	#f2bf40
152	0.523829	#76c125	0.00132539	#981d66	0.187392	#6440c5	0.00290782	#006ec0	0.240456	#f490ff	0.0416936	#f2bf40
154	0.526847	#76c125	0.00114033	#981d66	0.186947	#6440c5	0.00268146	#006ec0	0.240252	#f490ff	0.039841	#f2bf40
156	0.532413	#76c125	0.00101637	#981d66	0.185378	#6440c5	0.00245317	#006ec0	0.239018	#f490ff	0.0376971	#f2bf40
158	0.53733	#76c125	0.000891098	#981d66	0.183678	#6440c5	0.00222564	#006ec0	0.237418	#f490ff	0.03659	#f2bf40
160	0.542247	#76c125	0.000786003	#981d66	0.181488	#6440c5	0.00199865	#006ec0	0.236585	#f490ff	0.0352236	#f2bf40
162	0.546774	#76c125	0.000679041	#981d66	0.18017	#6440c5	0.00177395	#006ec0	0.235719	#f490ff	0.0333744	#f2bf40
164	0.551108	#76c125	0.000602971	#981d66	0.178258	#6440c5	0.00176965	#006ec0	0.234339	#f490ff	0.0325253	#f2bf40
166	0.554747	#76c125	0.000525152	#981d66	0.176477	#6440c5	0.00176477	#006ec0	0.233058	#f490ff	0.0321802	#f2bf40
168	0.5635	#76c125	0.000469783	#981d66	0.173065	#6440c5	0.00175861	#006ec0	0.229933	#f490ff	0.0302863	#f2bf40
170	0.571823	#76c125	0.000379706	#981d66	0.170679	#6440c5	0.0015351	#006ec0	0.226357	#f490ff	0.0281826	#f2bf40
172	0.578659	#76c125	0.000349777	#981d66	0.168743	#6440c5	0.00131278	#006ec0	0.223203	#f490ff	0.0268514	#f2bf40
174	0.585575	#76c125	0.000278211	#981d66	0.166064	#6440c5	0.00109198	#006ec0	0.221748	#f490ff	0.0245264	#f2bf40
176	0.591911	#76c125	0.000238273	#981d66	0.163213	#6440c5	0.00108873	#006ec0	0.219228	#f490ff	0.0236972	#f2bf40
178	0.598206	#76c125	0.000183769	#981d66	0.162154	#6440c5	0.00108771	#006ec0	0.21687	#f490ff	0.0209046	#f2bf40
180	0.605226	#76c125	0.000109163	#981d66	0.160253	#6440c5	0.000868894	#006ec0	0.214582	#f490ff	0.018359	#f2bf40
182	0.610262	#76c125	0.000108909	#981d66	0.158012	#6440c5	0.000866874	#006ec0	0.212138	#f490ff	0.0180654	#f2bf40
184	0.61646	#76c125	9.16365e-05	#981d66	0.15651	#6440c5	0.000649206	#006ec0	0.209265	#f490ff	0.0165358	#f2bf40
186	0.621604	#76c125	7.60631e-05	#981d66	0.155616	#6440c5	0.000432306	#006ec0	0.207387	#f490ff	0.0145147	#f2bf40
188	0.62752	#76c125	9.26994e-05	#981d66	0.153195	#6440c5	0.000431448	#006ec0	0.204807	#f490ff	0.0137366	#f2bf40
190	0.632861	#76c125	8.32283e-05	#981d66	0.151208	#6440c5	0.000215379	#006ec0	0.202461	#f490ff	0.0129666	#f2bf40
192	0.639142	#76c125	8.30749e-05	#981d66	0.148899	#6440c5	0.000214982	#006ec0	0.199508	#f490ff	0.0119471	#f2bf40
194	0.643055	#76c125	8.02485e-05	#981d66	0.14732	#6440c5	0.000214688	#006ec0	0.197754	#f490ff	0.0114336	#f2bf40
196	0.649097	#76c125	6.46784e-05	#981d66	0.144684	#6440c5	0.000214196	#006ec0	0.194891	#f490ff	0.0109114	#f2bf40
198	0.653353	#76c125	7.3715e-05	#981d66	0.143628	#6440c5	0	#006ec0	0.192921	#f490ff	0.00991018	#f2bf40
200	0.656379	#76c125	4.42893e-05	#981d66	0.142127	#6440c5	0	#006ec0	0.191716	#f490ff	0.00964813	#f2bf40
202	0.659634	#76c125	4.42453e-05	#981d66	0.141068	#6440c5	0	#006ec0	0.190299	#f490ff	0.00889711	#f2bf40
204	0.663636	#76c125	4.41892e-05	#981d66	0.139722	#6440c5	0	#006ec0	0.188148	#f490ff	0.00839218	#f2bf40
206	0.667402	#76c125	3.46002e-05	#981d66	0.1381	#6440c5	0	#006ec0	0.186282	#f490ff	0.00813289	#f2bf40
208	0.671692	#76c125	3.45319e-05	#981d66	0.136197	#6440c5	0	#006ec0	0.18393	#f490ff	0.00811684	#f2bf40
210	0.677053	#76c125	3.44665e-05	#981d66	0.133935	#6440c5	0	#006ec0	0.181338	#f490ff	0.00761048	#f2bf40
212	0.680953	#76c125	1.92126e-05	#981d66	0.132615	#6440c5	0	#006ec0	0.179518	#f490ff	0.00686609	#f2bf40
214	0.684141	#76c125	1.91903e-05	#981d66	0.131372	#6440c5	0	#006ec0	0.177826	#f490ff	0.00661317	#f2bf40
216	0.688532	#76c125	7.69261e-06	#981d66	0.129706	#6440c5	0	#006ec0	0.175623	#f490ff	0.00611351	#f2bf40
218	0.691577	#76c125	7.68552e-06	#981d66	0.128481	#6440c5	0	#006ec0	0.174296	#f490ff	0.00561924	#f2bf40
220	0.695902	#76c125	7.67407e-06	#981d66	0.126589	#6440c5	0	#006ec0	0.17236	#f490ff	0.00512297	#f2bf40
222	0.699957	#76c125	7.66219e-06	#981d66	0.12483	#6440c5	0	#006ec0	0.170316	#f490ff	0.00487147	#f2bf40
224	0.707374	#76c125	7.63959e-06	#981d66	0.122353	#6440c5	0	#006ec0	0.165642	#f490ff	0.00461424	#f2bf40
226	0.712807	#76c125	0	#981d66	0.12005	#6440c5	0	#006ec0	0.163255	#f490ff	0.00387849	#f2bf40
228	0.717204	#76c125	0	#981d66	0.117788	#6440c5	0	#006ec0	0.161138	#f490ff	0.00387068	#f2bf40
230	0.723307	#76c125	0	#981d66	0.11505	#6440c5	0	#006ec0	0.157782	#f490ff	0.00386054	#f2bf40
232	0.727711	#76c125	0	#981d66	0.113347	#6440c5	0	#006ec0	0.155329	#f490ff	0.00361313	#f2bf40
234	0.731534	#76c125	0	#981d66	0.112257	#6440c5	0	#006ec0	0.153322	#f490ff	0.00288753	#f2bf40
236	0.735896	#76c125	0	#981d66	0.110927	#6440c5	0	#006ec0	0.151255	#f490ff	0.00192291	#f2bf40
238	0.73915	#76c125	0	#981d66	0.109765	#6440c5	0	#006ec0	0.149405	#f490ff	0.00168053	#f2bf40
240	0.74352	#76c125	0	#981d66	0.107677	#6440c5	0	#006ec0	0.147604	#f490ff	0.00119847	#f2bf40
242	0.748015	#76c125	0	#981d66	0.105775	#6440c5	0	#006ec0	0.145253	#f490ff	0.00095708	#f2bf40
244	0.752504	#76c125	0	#981d66	0.103528	#6440c5	0	#006ec0	0.143013	#f490ff	0.000955166	#f2bf40
246	0.756051	#76c125	0	#981d66	0.101816	#6440c5	0	#006ec0	0.141179	#f490ff	0.000953663	#f2bf40
248	0.759989	#76c125	0	#981d66	0.0999654	#6440c5	0	#006ec0	0.139332	#f490ff	0.000714125	#f2bf40
250	0.764408	#76c125	0	#981d66	0.0980781	#6440c5	0	#006ec0	0.136801	#f490ff	0.000712745	#f2bf40
252	0.767746	#76c125	0	#981d66	0.09653	#6440c5	0	#006ec0	0.135012	#f490ff	0.000711694	#f2bf40
254	0.769624	#76c125	0	#981d66	0.0956473	#6440c5	0	#006ec0	0.134018	#f490ff	0.0007111	#f2bf40
256	0.773373	#76c125	0	#981d66	0.0937566	#6440c5	0	#006ec0	0.132161	#f490ff	0.000709899	#f2bf40
258	0.776606	#76c125	0	#981d66	0.0921936	#6440c5	0	#006ec0	0.130491	#f490ff	0.000708878	#f2bf40
260	0.779891	#76c125	0	#981d66	0.0909059	#6440c5	0	#006ec0	0.128731	#f490ff	0.000471992	#f2bf40
262	0.782872	#76c125	0	#981d66	0.0891841	#6440c5	0	#006ec0	0.127472	#f490ff	0.000471338	#f2bf40
264	0.786005	#76c125	0	#981d66	0.0878808	#6440c5	0	#006ec0	0.125879	#f490ff	0.000235386	#f2bf40
266	0.789036	#76c125	0	#981d66	0.086429	#6440c5	0	#006ec0	0.1243	#f490ff	0.000235064	#f2bf40
268	0.79312	#76c125	0	#981d66	0.0844032	#6440c5	0	#006ec0	0.122242	#f490ff	0.000234629	#f2bf40
270	0.795595	#76c125	0	#981d66	0.0831455	#6440c5	0	#006ec0	0.121025	#f490ff	0.000234365	#f2bf40
272	0.798316	#76c125	0	#981d66	0.0819408	#6440c5	0	#006ec0	0.119509	#f490ff	0.000234081	#f2bf40
274	0.800448	#76c125	0	#981d66	0.0808103	#6440c5	0	#006ec0	0.118508	#f490ff	0.000233851	#f2bf40
276	0.802259	#76c125	0	#981d66	0.0800756	#6440c5	0	#006ec0	0.117431	#f490ff	0.000233665	#f2bf40
278	0.805215	#76c125	0	#981d66	0.0787526	#6440c5	0	#006ec0	0.115799	#f490ff	0.000233356	#f2bf40
280	0.809502	#76c125	0	#981d66	0.0770113	#6440c5	0	#006ec0	0.113487	#f490ff	0	#f2bf40
282	0.813314	#76c125	0	#981d66	0.0754615	#6440c5	0	#006ec0	0.111225	#f490ff	0	#f2bf40
284	0.816481	#76c125	0	#981d66	0.0737792	#6440c5	0	#006ec0	0.10974	#f490ff	0	#f2bf40
286	0.819436	#76c125	0	#981d66	0.0722216	#6440c5	0	#006ec0	0.108342	#f490ff	0	#f2bf40
288	0.824842	#76c125	0	#981d66	0.0698014	#6440c5	0	#006ec0	0.105357	#f490ff	0	#f2bf40
290	0.829489	#76c125	0	#981d66	0.0674066	#6440c5	0	#006ec0	0.103104	#f490ff	0	#f2bf40
292	0.83212	#76c125	0	#981d66	0.066006	#6440c5	0	#006ec0	0.101874	#f490ff	0	#f2bf40
294	0.835026	#76c125	0	#981d66	0.0648203	#6440c5	0	#006ec0	0.100154	#f490ff	0	#f2bf40
296	0.83834	#76c125	0	#981d66	0.0632049	#6440c5	0	#006ec0	0.0984555	#f490ff	0	#f2bf40
298	0.840722	#76c125	0	#981d66	0.0618615	#6440c5	0	#006ec0	0.0974161	#f490ff	0	#f2bf40
300	0.842396	#76c125	0	#981d66	0.0612663	#6440c5	0	#006ec0	0.0963381	#f490ff	0	#f2bf40
302	0.846324	#76c125	0	#981d66	0.0591348	#6440c5	0	#006ec0	0.0945414	#f490ff	0	#f2bf40
304	0.849103	#76c125	0	#981d66	0.0575857	#6440c5	0	#006ec0	0.0933115	#f490ff	0	#f2bf40
306	0.851427	#76c125	0	#981d66	0.0564391	#6440c5	0	#006ec0	0.0921335	#f490ff	0	#f2bf40
308	0.852532	#76c125	0	#981d66	0.0559496	#6440c5	0	#006ec0	0.0915181	#f490ff	0	#f2bf40
310	0.855109	#76c125	0	#981d66	0.054586	#6440c5	0	#006ec0	0.0903051	#f490ff	0	#f2bf40
312	0.857317	#76c125	0	#981d66	0.0534876	#6440c5	0	#006ec0	0.0891952	#f490ff	0	#f2bf40
314	0.859297	#76c125	0	#981d66	0.0526375	#6440c5	0	#006ec0	0.0880651	#f490ff	0	#f2bf40
316	0.861584	#76c125	0	#981d66	0.0515517	#6440c5	0	#006ec0	0.0868645	#f490ff	0	#f2bf40
318	0.86378	#76c125	0	#981d66	0.0505131	#6440c5	0	#006ec0	0.0857068	#f490ff	0	#f2bf40
320	0.865548	#76c125	0	#981d66	0.0497373	#6440c5	0	#006ec0	0.0847149	#f490ff	0	#f2bf40
322	0.867391	#76c125	0	#981d66	0.0489192	#6440c5	0	#006ec0	0.0836897	#f490ff	0	#f2bf40
324	0.868572	#76c125	0	#981d66	0.0483339	#6440c5	0	#006ec0	0.0830946	#f490ff	0	#f2bf40
326	0.869523	#76c125	0	#981d66	0.0480236	#6440c5	0	#006ec0	0.0824538	#f490ff	0	#f2bf40
328	0.870489	#76c125	0	#981d66	0.0474728	#6440c5	0	#006ec0	0.0820386	#f490ff	0	#f2bf40
330	0.872728	#76c125	0	#981d66	0.0462933	#6440c5	0	#006ec0	0.0809786	#f490ff	0	#f2bf40
332	0.874508	#76c125	0	#981d66	0.0454704	#6440c5	0	#006ec0	0.0800213	#f490ff	0	#f2bf40
334	0.875849	#76c125	0	#981d66	0.044998	#6440c5	0	#006ec0	0.0791527	#f490ff	0	#f2bf40
336	0.878619	#76c125	0	#981d66	0.0435012	#6440c5	0	#006ec0	0.0778798	#f490ff	0	#f2bf40
338	0.879795	#76c125	0	#981d66	0.0428978	#6440c5	0	#006ec0	0.0773072	#f490ff	0	#f2bf40
340	0.88137	#76c125	0	#981d66	0.0420338	#6440c5	0	#006ec0	0.0765963	#f490ff	0	#f2bf40
342	0.882416	#76c125	0	#981d66	0.0414991	#6440c5	0	#006ec0	0.0760845	#f490ff	0	#f2bf40
344	0.883318	#76c125	0	#981d66	0.0411383	#6440c5	0	#006ec0	0.0755441	#f490ff	0	#f2bf40
346	0.884133	#76c125	0	#981d66	0.040733	#6440c5	0	#006ec0	0.0751336	#f490ff	0	#f2bf40
348	0.885306	#76c125	0	#981d66	0.0403823	#6440c5	0	#006ec0	0.0743116	#f490ff	0	#f2bf40
350	0.886774	#76c125	0	#981d66	0.0396381	#6440c5	0	#006ec0	0.0735875	#f490ff	0	#f2bf40
352	0.887849	#76c125	0	#981d66	0.0392708	#6440c5	0	#006ec0	0.0728802	#f490ff	0	#f2bf40
354	0.888857	#76c125	0	#981d66	0.038631	#6440c5	0	#006ec0	0.0725116	#f490ff	0	#f2bf40
356	0.889797	#76c125	0	#981d66	0.0383268	#6440c5	0	#006ec0	0.071876	#f490ff	0	#f2bf40
358	0.891187	#76c125	0	#981d66	0.0378695	#6440c5	0	#006ec0	0.070943	#f490ff	0	#f2bf40
360	0.892655	#76c125	0	#981d66	0.0371281	#6440c5	0	#006ec0	0.0702169	#f490ff	0	#f2bf40
362	0.894434	#76c125	0	#981d66	0.0361288	#6440c5	0	#006ec0	0.0694371	#f490ff	0	#f2bf40
364	0.895456	#76c125	0	#981d66	0.0355642	#6440c5	0	#006ec0	0.0689795	#f490ff	0	#f2bf40
366	0.895856	#76c125	0	#981d66	0.0353222	#6440c5	0	#006ec0	0.0688215	#f490ff	0	#f2bf40
368	0.896689	#76c125	0	#981d66	0.0350875	#6440c5	0	#006ec0	0.0682232	#f490ff	0	#f2bf40
370	0.898306	#76c125	0	#981d66	0.0342567	#6440c5	0	#006ec0	0.0674374	#f490ff	0	#f2bf40
372	0.899433	#76c125	0	#981d66	0.033611	#6440c5	0	#006ec0	0.0669564	#f490ff	0	#f2bf40
374	0.900007	#76c125	0	#981d66	0.0332206	#6440c5	0	#006ec0	0.0667728	#f490ff	0	#f2bf40
376	0.901558	#76c125	0	#981d66	0.0326512	#6440c5	0	#006ec0	0.0657906	#f490ff	0	#f2bf40
378	0.902745	#76c125	0	#981d66	0.0321355	#6440c5	0	#006ec0	0.0651199	#f490ff	0	#f2bf40
380	0.903635	#76c125	0	#981d66	0.0316159	#6440c5	0	#006ec0	0.0647487	#f490ff	0	#f2bf40
382	0.904619	#76c125	0	#981d66	0.0312542	#6440c5	0	#006ec0	0.0641273	#f490ff	0	#f2bf40
384	0.905654	#76c125	0	#981d66	0.0308756	#6440c5	0	#006ec0	0.0634701	#f490ff	0	#f2bf40
386	0.90607	#76c125	0	#981d66	0.030702	#6440c5	0	#006ec0	0.0632279	#f490ff	0	#f2bf40
388	0.906895	#76c125	0	#981d66	0.0303164	#6440c5	0	#006ec0	0.0627886	#f490ff	0	#f2bf40
390	0.907293	#76c125	0	#981d66	0.0302315	#6440c5	0	#006ec0	0.0624755	#f490ff	0	#f2bf40
392	0.908118	#76c125	0	#981d66	0.0299356	#6440c5	0	#006ec0	0.0619465	#f490ff	0	#f2bf40
394	0.909843	#76c125	0	#981d66	0.0291306	#6440c5	0	#006ec0	0.0610269	#f490ff	0	#f2bf40
396	0.910062	#76c125	0	#981d66	0.02904	#6440c5	0	#006ec0	0.0608981	#f490ff	0	#f2bf40
398	0.91118	#76c125	0	#981d66	0.0284348	#6440c5	0	#006ec0	0.0603848	#f490ff	0	#f2bf40
400	0.911928	#76c125	0	#981d66	0.0280949	#6440c5	0	#006ec0	0.0599766	#f490ff	0	#f2bf40
402	0.913053	#76c125	0	#981d66	0.0275588	#6440c5	0	#006ec0	0.0593881	#f490ff	0	#f2bf40
404	0.913645	#76c125	0	#981d66	0.0272326	#6440c5	0	#006ec0	0.0591224	#f490ff	0	#f2bf40
406	0.914168	#76c125	0	#981d66	0.0270652	#6440c5	0	#006ec0	0.0587664	#f490ff	0	#f2bf40
408	0.914803	#76c125	0	#981d66	0.0267267	#6440c5	0	#006ec0	0.0584707	#f490ff	0	#f2bf40
410	0.915964	#76c125	0	#981d66	0.0262455	#6440c5	0	#006ec0	0.0577906	#f490ff	0	#f2bf40
412	0.916908	#76c125	0	#981d66	0.0257135	#6440c5	0	#006ec0	0.0573788	#f490ff	0	#f2bf40
414	0.91722	#76c125	0	#981d66	0.0254781	#6440c5	0	#006ec0	0.0573022	#f490ff	0	#f2bf40
416	0.917311	#76c125	0	#981d66	0.0253894	#6440c5	0	#006ec0	0.0572992	#f490ff	0	#f2bf40
418	0.917743	#76c125	0	#981d66	0.0251655	#6440c5	0	#006ec0	0.0570913	#f490ff	0	#f2bf40
420	0.918219	#76c125	0	#981d66	0.0250225	#6440c5	0	#006ec0	0.0567587	#f490ff	0	#f2bf40
422	0.919457	#76c125	0	#981d66	0.0243724	#6440c5	0	#006ec0	0.0561707	#f490ff	0	#f2bf40
424	0.92032	#76c125	0	#981d66	0.0238747	#6440c5	0	#006ec0	0.0558053	#f490ff	0	#f2bf40
426	0.920814	#76c125	0	#981d66	0.0236616	#6440c5	0	#006ec0	0.0555239	#f490ff	0	#f2bf40
428	0.920974	#76c125	0	#981d66	0.0235726	#6440c5	0	#006ec0	0.0554537	#f490ff	0	#f2bf40
430	0.921501	#76c125	0	#981d66	0.0232755	#6440c5	0	#006ec0	0.0552239	#f490ff	0	#f2bf40
432	0.921868	#76c125	0	#981d66	0.0231307	#6440c5	0	#006ec0	0.0550014	#f490ff	0	#f2bf40
434	0.922492	#76c125	0	#981d66	0.0227231	#6440c5	0	#006ec0	0.0547851	#f490ff	0	#f2bf40
436	0.923186	#76c125	0	#981d66	0.0223399	#6440c5	0	#006ec0	0.0544737	#f490ff	0	#f2bf40
438	0.924045	#76c125	0	#981d66	0.0217946	#6440c5	0	#006ec0	0.0541607	#f490ff	0	#f2bf40
440	0.924583	#76c125	0	#981d66	0.021556	#6440c5	0	#006ec0	0.0538612	#f490ff	0	#f2bf40
442	0.924969	#76c125	0	#981d66	0.0213326	#6440c5	0	#006ec0	0.0536988	#f490ff	0	#f2bf40
444	0.925284	#76c125	0	#981d66	0.0212131	#6440c5	0	#006ec0	0.0535031	#f490ff	0	#f2bf40
446	0.925503	#76c125	0	#981d66	0.0211239	#6440c5	0	#006ec0	0.053373	#f490ff	0	#f2bf40
448	0.925998	#76c125	0	#981d66	0.0209042	#6440c5	0	#006ec0	0.0530982	#f490ff	0	#f2bf40
450	0.926623	#76c125	0	#981d66	0.0204928	#6440c5	0	#006ec0	0.052884	#f490ff	0	#f2bf40
452	0.927425	#76c125	0	#981d66	0.0200563	#6440c5	0	#006ec0	0.052519	#f490ff	0	#f2bf40
454	0.927869	#76c125	0	#981d66	0.0197555	#6440c5	0	#006ec0	0.0523755	#f490ff	0	#f2bf40
456	0.928147	#76c125	0	#981d66	0.0196951	#6440c5	0	#006ec0	0.052158	#f490ff	0	#f2bf40
458	0.928277	#76c125	0	#981d66	0.0196941	#6440c5	0	#006ec0	0.0520294	#f490ff	0	#f2bf40
460	0.928635	#76c125	0	#981d66	0.0196041	#6440c5	0	#006ec0	0.0517609	#f490ff	0	#f2bf40
462	0.929022	#76c125	0	#981d66	0.0193545	#6440c5	0	#006ec0	0.0516231	#f490ff	0	#f2bf40
464	0.929683	#76c125	0	#981d66	0.0191525	#6440c5	0	#006ec0	0.0511641	#f490ff	0	#f2bf40
466	0.929949	#76c125	0	#981d66	0.0190888	#6440c5	0	#006ec0	0.0509618	#f490ff	0	#f2bf40
468	0.930268	#76c125	0	#981d66	0.0188502	#6440c5	0	#006ec0	0.0508823	#f490ff	0	#f2bf40
470	0.930508	#76c125	0	#981d66	0.0186901	#6440c5	0	#006ec0	0.0508024	#f490ff	0	#f2bf40
472	0.931082	#76c125	0	#981d66	0.0183919	#6440c5	0	#006ec0	0.0505261	#f490ff	0	#f2bf40
474	0.931442	#76c125	0	#981d66	0.0183023	#6440c5	0	#006ec0	0.0502558	#f490ff	0	#f2bf40
476	0.931995	#76c125	0	#981d66	0.0180241	#6440c5	0	#006ec0	0.0499812	#f490ff	0	#f2bf40
478	0.932389	#76c125	0	#981d66	0.0178238	#6440c5	0	#006ec0	0.0497872	#f490ff	0	#f2bf40
480	0.932697	#76c125	0	#981d66	0.0176111	#6440c5	0	#006ec0	0.0496918	#f490ff	0	#f2bf40
482	0.932811	#76c125	0	#981d66	0.0176103	#6440c5	0	#006ec0	0.0495787	#f490ff	0	#f2bf40
484	0.933671	#76c125	0	#981d66	0.0171434	#6440c5	0	#006ec0	0.0491853	#f490ff	0	#f2bf40
486	0.934289	#76c125	0	#981d66	0.0167561	#6440c5	0	#006ec0	0.0489552	#f490ff	0	#f2bf40
488	0.93519	#76c125	0	#981d66	0.016366	#6440c5	0	#006ec0	0.0484444	#f490ff	0	#f2bf40
490	0.935523	#76c125	0	#981d66	0.01616	#6440c5	0	#006ec0	0.0483168	#f490ff	0	#f2bf40
492	0.935688	#76c125	0	#981d66	0.0160801	#6440c5	0	#006ec0	0.0482315	#f490ff	0	#f2bf40
494	0.936208	#76c125	0	#981d66	0.0158478	#6440c5	0	#006ec0	0.0479446	#f490ff	0	#f2bf40
496	0.936354	#76c125	0	#981d66	0.015768	#6440c5	0	#006ec0	0.0478777	#f490ff	0	#f2bf40
498	0.936671	#76c125	0	#981d66	0.0156095	#6440c5	0	#006ec0	0.047719	#f490ff	0	#f2bf40

## Sheet: Figure_4A_right
x	BaTiO3_y	BaTiO3_color	Ba2TiO4_y	Ba2TiO4_color	TiO2_y	TiO2_color	BaTi2O5_y	BaTi2O5_color	BaO_y	BaO_color	temperature_x	Temperature_y	Temperature_color
0	0	#76c125	0	#6440c5	0.500036	#006ec0	0	#f490ff	0.499964	#f2bf40	0	1000	crimson
2	0.00121103	#76c125	0.00108874	#6440c5	0.493305	#006ec0	0.000946353	#f490ff	0.501853	#f2bf40	55.5556	1100	crimson
4	0.00328394	#76c125	0.00254455	#6440c5	0.487784	#006ec0	0.00203397	#f490ff	0.501448	#f2bf40	111.111	1200	crimson
6	0.00484241	#76c125	0.00353035	#6440c5	0.482478	#006ec0	0.00350346	#f490ff	0.501591	#f2bf40	166.667	1300	crimson
8	0.00641816	#76c125	0.00503498	#6440c5	0.476701	#006ec0	0.00433367	#f490ff	0.501878	#f2bf40	222.222	1400	crimson
10	0.00813642	#76c125	0.0066052	#6440c5	0.471004	#006ec0	0.00563508	#f490ff	0.501917	#f2bf40	277.778	1500	crimson
12	0.0094259	#76c125	0.00796091	#6440c5	0.465262	#006ec0	0.00737765	#f490ff	0.502305	#f2bf40	333.333	1500	crimson
14	0.0108394	#76c125	0.00958218	#6440c5	0.459949	#006ec0	0.00862819	#f490ff	0.502283	#f2bf40	500	1500	crimson
16	0.0133831	#76c125	0.0113995	#6440c5	0.454064	#006ec0	0.00981846	#f490ff	0.501417	#f2bf40
18	0.0139739	#76c125	0.013347	#6440c5	0.449413	#006ec0	0.0116157	#f490ff	0.500874	#f2bf40
20	0.0150621	#76c125	0.0152873	#6440c5	0.445391	#006ec0	0.0122859	#f490ff	0.500186	#f2bf40
22	0.0169599	#76c125	0.0169555	#6440c5	0.439882	#006ec0	0.013657	#f490ff	0.499929	#f2bf40
24	0.0189859	#76c125	0.0185606	#6440c5	0.435648	#006ec0	0.014945	#f490ff	0.498619	#f2bf40
26	0.0214393	#76c125	0.0199328	#6440c5	0.430599	#006ec0	0.0161801	#f490ff	0.497624	#f2bf40
28	0.0237754	#76c125	0.021424	#6440c5	0.426214	#006ec0	0.0172256	#f490ff	0.496598	#f2bf40
30	0.0250611	#76c125	0.0233249	#6440c5	0.422028	#006ec0	0.0186171	#f490ff	0.495629	#f2bf40
32	0.0259953	#76c125	0.0253965	#6440c5	0.415744	#006ec0	0.0203931	#f490ff	0.496101	#f2bf40
34	0.0271062	#76c125	0.0269132	#6440c5	0.411622	#006ec0	0.0222607	#f490ff	0.494768	#f2bf40
36	0.0295121	#76c125	0.0288198	#6440c5	0.407606	#006ec0	0.0235898	#f490ff	0.492404	#f2bf40
38	0.0303737	#76c125	0.0305759	#6440c5	0.403018	#006ec0	0.0256452	#f490ff	0.491647	#f2bf40
40	0.0318511	#76c125	0.0326824	#6440c5	0.39784	#006ec0	0.0272236	#f490ff	0.491001	#f2bf40
42	0.0321377	#76c125	0.0345977	#6440c5	0.392714	#006ec0	0.0299319	#f490ff	0.490553	#f2bf40
44	0.0326795	#76c125	0.0360962	#6440c5	0.389315	#006ec0	0.0315803	#f490ff	0.489528	#f2bf40
46	0.0346026	#76c125	0.0371209	#6440c5	0.384367	#006ec0	0.0335098	#f490ff	0.489012	#f2bf40
48	0.0359224	#76c125	0.0397476	#6440c5	0.380016	#006ec0	0.0348709	#f490ff	0.487154	#f2bf40
50	0.0375972	#76c125	0.0418381	#6440c5	0.376558	#006ec0	0.0361665	#f490ff	0.485081	#f2bf40
52	0.0395375	#76c125	0.0444501	#6440c5	0.371282	#006ec0	0.0378486	#f490ff	0.483457	#f2bf40
54	0.0428305	#76c125	0.0463696	#6440c5	0.366869	#006ec0	0.0392889	#f490ff	0.480834	#f2bf40
56	0.0445177	#76c125	0.049954	#6440c5	0.361057	#006ec0	0.042261	#f490ff	0.477932	#f2bf40
58	0.0476437	#76c125	0.0543203	#6440c5	0.35415	#006ec0	0.0455829	#f490ff	0.473618	#f2bf40
60	0.0520098	#76c125	0.0583136	#6440c5	0.344964	#006ec0	0.0493923	#f490ff	0.469621	#f2bf40
62	0.0535475	#76c125	0.0625596	#6440c5	0.336901	#006ec0	0.053516	#f490ff	0.467118	#f2bf40
64	0.0561598	#76c125	0.0660144	#6440c5	0.329485	#006ec0	0.0585918	#f490ff	0.462912	#f2bf40
66	0.0605489	#76c125	0.0696025	#6440c5	0.321087	#006ec0	0.0622813	#f490ff	0.458716	#f2bf40
68	0.0648081	#76c125	0.0729679	#6440c5	0.312548	#006ec0	0.0661362	#f490ff	0.455139	#f2bf40
70	0.0684211	#76c125	0.0769718	#6440c5	0.306797	#006ec0	0.0706284	#f490ff	0.448588	#f2bf40
72	0.0722559	#76c125	0.0802807	#6440c5	0.299314	#006ec0	0.0752549	#f490ff	0.444036	#f2bf40
74	0.0760624	#76c125	0.0833803	#6440c5	0.2933	#006ec0	0.0784988	#f490ff	0.439696	#f2bf40
76	0.0796756	#76c125	0.0870933	#6440c5	0.285804	#006ec0	0.0836134	#f490ff	0.434443	#f2bf40
78	0.0814651	#76c125	0.0907932	#6440c5	0.280258	#006ec0	0.0882799	#f490ff	0.429885	#f2bf40
80	0.0839941	#76c125	0.0958301	#6440c5	0.272224	#006ec0	0.0926502	#f490ff	0.425312	#f2bf40
82	0.0870773	#76c125	0.0991159	#6440c5	0.264322	#006ec0	0.0971781	#f490ff	0.422053	#f2bf40
84	0.0909049	#76c125	0.102385	#6440c5	0.256586	#006ec0	0.101622	#f490ff	0.418262	#f2bf40
86	0.0941144	#76c125	0.105952	#6440c5	0.250815	#006ec0	0.105979	#f490ff	0.412732	#f2bf40
88	0.0974861	#76c125	0.110962	#6440c5	0.243425	#006ec0	0.110208	#f490ff	0.407216	#f2bf40
90	0.10083	#76c125	0.1151	#6440c5	0.237943	#006ec0	0.113783	#f490ff	0.401587	#f2bf40
92	0.102932	#76c125	0.118345	#6440c5	0.232276	#006ec0	0.118795	#f490ff	0.396958	#f2bf40
94	0.10564	#76c125	0.12301	#6440c5	0.227735	#006ec0	0.122762	#f490ff	0.390214	#f2bf40
96	0.107436	#76c125	0.126816	#6440c5	0.222602	#006ec0	0.126605	#f490ff	0.38617	#f2bf40
98	0.110723	#76c125	0.130551	#6440c5	0.217758	#006ec0	0.130337	#f490ff	0.380445	#f2bf40
100	0.113765	#76c125	0.134772	#6440c5	0.211394	#006ec0	0.133674	#f490ff	0.376223	#f2bf40
102	0.115558	#76c125	0.138719	#6440c5	0.207564	#006ec0	0.136663	#f490ff	0.371233	#f2bf40
104	0.118994	#76c125	0.143469	#6440c5	0.201691	#006ec0	0.140438	#f490ff	0.364685	#f2bf40
106	0.12065	#76c125	0.149448	#6440c5	0.197769	#006ec0	0.143318	#f490ff	0.357927	#f2bf40
108	0.122845	#76c125	0.153118	#6440c5	0.193155	#006ec0	0.147742	#f490ff	0.352535	#f2bf40
110	0.125957	#76c125	0.156221	#6440c5	0.18886	#006ec0	0.151727	#f490ff	0.346863	#f2bf40
112	0.127443	#76c125	0.163768	#6440c5	0.180025	#006ec0	0.159651	#f490ff	0.338832	#f2bf40
114	0.132826	#76c125	0.169694	#6440c5	0.169524	#006ec0	0.168023	#f490ff	0.329984	#f2bf40
116	0.137414	#76c125	0.175021	#6440c5	0.162331	#006ec0	0.176529	#f490ff	0.31966	#f2bf40
118	0.143791	#76c125	0.177905	#6440c5	0.156222	#006ec0	0.18273	#f490ff	0.311379	#f2bf40
120	0.146441	#76c125	0.184447	#6440c5	0.148173	#006ec0	0.189923	#f490ff	0.303491	#f2bf40
122	0.151314	#76c125	0.188105	#6440c5	0.141102	#006ec0	0.19819	#f490ff	0.294573	#f2bf40
124	0.155411	#76c125	0.194004	#6440c5	0.134871	#006ec0	0.203997	#f490ff	0.285556	#f2bf40
126	0.15862	#76c125	0.198952	#6440c5	0.128806	#006ec0	0.213381	#f490ff	0.275365	#f2bf40
128	0.162721	#76c125	0.207302	#6440c5	0.123343	#006ec0	0.218412	#f490ff	0.263671	#f2bf40
130	0.165329	#76c125	0.211705	#6440c5	0.118458	#006ec0	0.224209	#f490ff	0.256382	#f2bf40
132	0.168009	#76c125	0.216647	#6440c5	0.110807	#006ec0	0.229988	#f490ff	0.250881	#f2bf40
134	0.17186	#76c125	0.221323	#6440c5	0.107309	#006ec0	0.236029	#f490ff	0.240743	#f2bf40
136	0.17525	#76c125	0.226959	#6440c5	0.100747	#006ec0	0.240729	#f490ff	0.234037	#f2bf40
138	0.179432	#76c125	0.23336	#6440c5	0.0946031	#006ec0	0.247262	#f490ff	0.223884	#f2bf40
140	0.185091	#76c125	0.235272	#6440c5	0.0893694	#006ec0	0.250416	#f490ff	0.218944	#f2bf40
142	0.187015	#76c125	0.239433	#6440c5	0.0842694	#006ec0	0.256576	#f490ff	0.212118	#f2bf40
144	0.19081	#76c125	0.243383	#6440c5	0.0801005	#006ec0	0.25988	#f490ff	0.20568	#f2bf40
146	0.195311	#76c125	0.246267	#6440c5	0.0772868	#006ec0	0.264107	#f490ff	0.197688	#f2bf40
148	0.201447	#76c125	0.24996	#6440c5	0.0736126	#006ec0	0.267215	#f490ff	0.189275	#f2bf40
150	0.204548	#76c125	0.253117	#6440c5	0.0690022	#006ec0	0.271705	#f490ff	0.183427	#f2bf40
152	0.206088	#76c125	0.256164	#6440c5	0.0673664	#006ec0	0.275955	#f490ff	0.177332	#f2bf40
154	0.20944	#76c125	0.260107	#6440c5	0.0625906	#006ec0	0.280017	#f490ff	0.170943	#f2bf40
156	0.213742	#76c125	0.262807	#6440c5	0.059384	#006ec0	0.284037	#f490ff	0.16362	#f2bf40
158	0.216686	#76c125	0.264828	#6440c5	0.0577064	#006ec0	0.286578	#f490ff	0.158474	#f2bf40
160	0.21937	#76c125	0.269442	#6440c5	0.0552114	#006ec0	0.290818	#f490ff	0.150135	#f2bf40
162	0.223405	#76c125	0.271647	#6440c5	0.0532493	#006ec0	0.293903	#f490ff	0.143491	#f2bf40
164	0.226583	#76c125	0.272751	#6440c5	0.0519874	#006ec0	0.29695	#f490ff	0.137922	#f2bf40
166	0.22762	#76c125	0.27588	#6440c5	0.0487244	#006ec0	0.30124	#f490ff	0.133163	#f2bf40
168	0.231119	#76c125	0.280337	#6440c5	0.0445722	#006ec0	0.306448	#f490ff	0.124778	#f2bf40
170	0.235798	#76c125	0.281798	#6440c5	0.0411563	#006ec0	0.310763	#f490ff	0.118575	#f2bf40
172	0.238357	#76c125	0.285839	#6440c5	0.0384987	#006ec0	0.316349	#f490ff	0.10978	#f2bf40
174	0.243326	#76c125	0.287568	#6440c5	0.0341104	#006ec0	0.320241	#f490ff	0.104114	#f2bf40
176	0.244404	#76c125	0.289442	#6440c5	0.0322509	#006ec0	0.326175	#f490ff	0.0981874	#f2bf40
178	0.247719	#76c125	0.293437	#6440c5	0.0307059	#006ec0	0.328823	#f490ff	0.0902641	#f2bf40
180	0.251227	#76c125	0.294886	#6440c5	0.0293118	#006ec0	0.33231	#f490ff	0.0842839	#f2bf40
182	0.254253	#76c125	0.297578	#6440c5	0.0279414	#006ec0	0.335409	#f490ff	0.0775273	#f2bf40
184	0.25603	#76c125	0.297969	#6440c5	0.0262627	#006ec0	0.338385	#f490ff	0.0747594	#f2bf40
186	0.25945	#76c125	0.29804	#6440c5	0.0231732	#006ec0	0.340889	#f490ff	0.0718234	#f2bf40
188	0.262664	#76c125	0.298063	#6440c5	0.0212588	#006ec0	0.342299	#f490ff	0.069363	#f2bf40
190	0.263676	#76c125	0.301422	#6440c5	0.0198815	#006ec0	0.345652	#f490ff	0.06344	#f2bf40
192	0.266094	#76c125	0.302626	#6440c5	0.0189286	#006ec0	0.346235	#f490ff	0.0604061	#f2bf40
194	0.269651	#76c125	0.303036	#6440c5	0.0174726	#006ec0	0.346667	#f490ff	0.0578777	#f2bf40
196	0.271901	#76c125	0.303731	#6440c5	0.0167503	#006ec0	0.347807	#f490ff	0.055087	#f2bf40
198	0.274891	#76c125	0.304515	#6440c5	0.0160197	#006ec0	0.34789	#f490ff	0.0522686	#f2bf40
200	0.27719	#76c125	0.305641	#6440c5	0.0143465	#006ec0	0.348952	#f490ff	0.0495478	#f2bf40
202	0.279608	#76c125	0.305373	#6440c5	0.0133757	#006ec0	0.349864	#f490ff	0.0475837	#f2bf40
204	0.282346	#76c125	0.306906	#6440c5	0.0121739	#006ec0	0.351257	#f490ff	0.0436929	#f2bf40
206	0.285319	#76c125	0.306631	#6440c5	0.011437	#006ec0	0.351182	#f490ff	0.0419778	#f2bf40
208	0.288293	#76c125	0.30676	#6440c5	0.0102348	#006ec0	0.352038	#f490ff	0.0394983	#f2bf40
210	0.292015	#76c125	0.30808	#6440c5	0.0100033	#006ec0	0.352044	#f490ff	0.0350269	#f2bf40
212	0.295401	#76c125	0.307984	#6440c5	0.00903004	#006ec0	0.352435	#f490ff	0.0324941	#f2bf40
214	0.297103	#76c125	0.307315	#6440c5	0.00829425	#006ec0	0.353845	#f490ff	0.0310677	#f2bf40
216	0.299532	#76c125	0.306416	#6440c5	0.00731302	#006ec0	0.353771	#f490ff	0.0307624	#f2bf40
218	0.301451	#76c125	0.307775	#6440c5	0.00610551	#006ec0	0.35476	#f490ff	0.0277094	#f2bf40
220	0.303468	#76c125	0.307535	#6440c5	0.00537299	#006ec0	0.355622	#f490ff	0.0260136	#f2bf40
222	0.307833	#76c125	0.306795	#6440c5	0.00512462	#006ec0	0.354722	#f490ff	0.0237323	#f2bf40
224	0.312242	#76c125	0.306918	#6440c5	0.00390726	#006ec0	0.354701	#f490ff	0.0206393	#f2bf40
226	0.316211	#76c125	0.306623	#6440c5	0.00341851	#006ec0	0.354012	#f490ff	0.0183756	#f2bf40
228	0.317604	#76c125	0.306948	#6440c5	0.00293048	#006ec0	0.354067	#f490ff	0.0172467	#f2bf40
230	0.320894	#76c125	0.305952	#6440c5	0.00292932	#006ec0	0.353546	#f490ff	0.0155441	#f2bf40
232	0.325411	#76c125	0.304132	#6440c5	0.00292432	#006ec0	0.352197	#f490ff	0.0143891	#f2bf40
234	0.329283	#76c125	0.303248	#6440c5	0.00267897	#006ec0	0.350934	#f490ff	0.0129704	#f2bf40
236	0.333352	#76c125	0.303276	#6440c5	0.00243618	#006ec0	0.349678	#f490ff	0.0104359	#f2bf40
238	0.337394	#76c125	0.30158	#6440c5	0.00194709	#006ec0	0.348438	#f490ff	0.00986239	#f2bf40
240	0.34047	#76c125	0.300601	#6440c5	0.00170264	#006ec0	0.347481	#f490ff	0.00901142	#f2bf40
242	0.344299	#76c125	0.299234	#6440c5	0.00145784	#006ec0	0.346145	#f490ff	0.00815784	#f2bf40
244	0.347338	#76c125	0.298349	#6440c5	0.00121387	#006ec0	0.344533	#f490ff	0.00787007	#f2bf40
246	0.351313	#76c125	0.297087	#6440c5	0.00097003	#006ec0	0.343325	#f490ff	0.00673838	#f2bf40
248	0.354004	#76c125	0.296157	#6440c5	0.000726926	#006ec0	0.342172	#f490ff	0.00645231	#f2bf40
250	0.357385	#76c125	0.294458	#6440c5	0.000484114	#006ec0	0.341045	#f490ff	0.00616538	#f2bf40
252	0.360194	#76c125	0.292842	#6440c5	0.000483427	#006ec0	0.339996	#f490ff	0.00615662	#f2bf40
254	0.362137	#76c125	0.292394	#6440c5	0.000483186	#006ec0	0.339103	#f490ff	0.00559414	#f2bf40
256	0.365204	#76c125	0.291314	#6440c5	0.000483004	#006ec0	0.338544	#f490ff	0.00419402	#f2bf40
258	0.367757	#76c125	0.290317	#6440c5	0.000482549	#006ec0	0.337271	#f490ff	0.00391074	#f2bf40
260	0.36968	#76c125	0.289575	#6440c5	0.000241171	#006ec0	0.336626	#f490ff	0.00362985	#f2bf40
262	0.372715	#76c125	0.288075	#6440c5	0.000240856	#006ec0	0.33517	#f490ff	0.0036251	#f2bf40
264	0.376917	#76c125	0.286302	#6440c5	0.000240473	#006ec0	0.333055	#f490ff	0.00334093	#f2bf40
266	0.380174	#76c125	0.284853	#6440c5	0.000240188	#006ec0	0.331869	#f490ff	0.0027808	#f2bf40
268	0.383812	#76c125	0.283402	#6440c5	0.000239864	#006ec0	0.329988	#f490ff	0.00249935	#f2bf40
270	0.386935	#76c125	0.2825	#6440c5	0.000239624	#006ec0	0.32806	#f490ff	0.00221942	#f2bf40
272	0.391044	#76c125	0.280737	#6440c5	0.000239297	#006ec0	0.325993	#f490ff	0.00193934	#f2bf40
274	0.393667	#76c125	0.279591	#6440c5	0.000239087	#006ec0	0.324806	#f490ff	0.00166083	#f2bf40
276	0.397265	#76c125	0.278027	#6440c5	0	#006ec0	0.323013	#f490ff	0.00165887	#f2bf40
278	0.399737	#76c125	0.277197	#6440c5	0	#006ec0	0.321925	#f490ff	0.0011053	#f2bf40
280	0.404795	#76c125	0.274655	#6440c5	0	#006ec0	0.319443	#f490ff	0.00110297	#f2bf40
282	0.409176	#76c125	0.272137	#6440c5	0	#006ec0	0.317581	#f490ff	0.00110105	#f2bf40
284	0.415696	#76c125	0.269457	#6440c5	0	#006ec0	0.314017	#f490ff	0.00082391	#f2bf40
286	0.419424	#76c125	0.267779	#6440c5	0	#006ec0	0.312248	#f490ff	0.000548572	#f2bf40
288	0.422294	#76c125	0.265999	#6440c5	0	#006ec0	0.311158	#f490ff	0.000547933	#f2bf40
290	0.426978	#76c125	0.263613	#6440c5	0	#006ec0	0.308862	#f490ff	0.000546931	#f2bf40
292	0.430364	#76c125	0.261868	#6440c5	0	#006ec0	0.307222	#f490ff	0.000546206	#f2bf40
294	0.435719	#76c125	0.259547	#6440c5	0	#006ec0	0.304188	#f490ff	0.000545092	#f2bf40
296	0.43751	#76c125	0.258717	#6440c5	0	#006ec0	0.303228	#f490ff	0.000544715	#f2bf40
298	0.440947	#76c125	0.256995	#6440c5	0	#006ec0	0.301514	#f490ff	0.000543982	#f2bf40
300	0.446366	#76c125	0.25438	#6440c5	0	#006ec0	0.298711	#f490ff	0.000542836	#f2bf40
302	0.448089	#76c125	0.253621	#6440c5	0	#006ec0	0.298018	#f490ff	0.000271284	#f2bf40
304	0.451097	#76c125	0.252577	#6440c5	0	#006ec0	0.296326	#f490ff	0	#f2bf40
306	0.455006	#76c125	0.250487	#6440c5	0	#006ec0	0.294507	#f490ff	0	#f2bf40
308	0.459168	#76c125	0.248406	#6440c5	0	#006ec0	0.292426	#f490ff	0	#f2bf40
310	0.461941	#76c125	0.247168	#6440c5	0	#006ec0	0.290891	#f490ff	0	#f2bf40
312	0.463884	#76c125	0.2463	#6440c5	0	#006ec0	0.289816	#f490ff	0	#f2bf40
314	0.467826	#76c125	0.244421	#6440c5	0	#006ec0	0.287754	#f490ff	0	#f2bf40
316	0.471799	#76c125	0.242295	#6440c5	0	#006ec0	0.285906	#f490ff	0	#f2bf40
318	0.47519	#76c125	0.240641	#6440c5	0	#006ec0	0.284169	#f490ff	0	#f2bf40
320	0.479142	#76c125	0.23855	#6440c5	0	#006ec0	0.282308	#f490ff	0	#f2bf40
322	0.483167	#76c125	0.236494	#6440c5	0	#006ec0	0.280339	#f490ff	0	#f2bf40
324	0.487061	#76c125	0.234586	#6440c5	0	#006ec0	0.278353	#f490ff	0	#f2bf40
326	0.48983	#76c125	0.23326	#6440c5	0	#006ec0	0.27691	#f490ff	0	#f2bf40
328	0.493073	#76c125	0.23134	#6440c5	0	#006ec0	0.275586	#f490ff	0	#f2bf40
330	0.4966	#76c125	0.229523	#6440c5	0	#006ec0	0.273877	#f490ff	0	#f2bf40
332	0.499558	#76c125	0.228065	#6440c5	0	#006ec0	0.272377	#f490ff	0	#f2bf40
334	0.502912	#76c125	0.226516	#6440c5	0	#006ec0	0.270572	#f490ff	0	#f2bf40
336	0.505642	#76c125	0.225076	#6440c5	0	#006ec0	0.269282	#f490ff	0	#f2bf40
338	0.507571	#76c125	0.224119	#6440c5	0	#006ec0	0.26831	#f490ff	0	#f2bf40
340	0.510079	#76c125	0.223038	#6440c5	0	#006ec0	0.266883	#f490ff	0	#f2bf40
342	0.513237	#76c125	0.221516	#6440c5	0	#006ec0	0.265247	#f490ff	0	#f2bf40
344	0.515523	#76c125	0.220289	#6440c5	0	#006ec0	0.264188	#f490ff	0	#f2bf40
346	0.518891	#76c125	0.218689	#6440c5	0	#006ec0	0.26242	#f490ff	0	#f2bf40
348	0.521426	#76c125	0.217206	#6440c5	0	#006ec0	0.261368	#f490ff	0	#f2bf40
350	0.524208	#76c125	0.215887	#6440c5	0	#006ec0	0.259904	#f490ff	0	#f2bf40
352	0.527116	#76c125	0.21454	#6440c5	0	#006ec0	0.258344	#f490ff	0	#f2bf40
354	0.52949	#76c125	0.213297	#6440c5	0	#006ec0	0.257214	#f490ff	0	#f2bf40
356	0.533171	#76c125	0.211458	#6440c5	0	#006ec0	0.255371	#f490ff	0	#f2bf40
358	0.535264	#76c125	0.210461	#6440c5	0	#006ec0	0.254275	#f490ff	0	#f2bf40
360	0.537563	#76c125	0.209464	#6440c5	0	#006ec0	0.252973	#f490ff	0	#f2bf40
362	0.541046	#76c125	0.207969	#6440c5	0	#006ec0	0.250985	#f490ff	0	#f2bf40
364	0.543297	#76c125	0.206815	#6440c5	0	#006ec0	0.249888	#f490ff	0	#f2bf40
366	0.5465	#76c125	0.205378	#6440c5	0	#006ec0	0.248122	#f490ff	0	#f2bf40
368	0.547923	#76c125	0.204667	#6440c5	0	#006ec0	0.24741	#f490ff	0	#f2bf40
370	0.550544	#76c125	0.203313	#6440c5	0	#006ec0	0.246143	#f490ff	0	#f2bf40
372	0.551877	#76c125	0.202511	#6440c5	0	#006ec0	0.245611	#f490ff	0	#f2bf40
374	0.553713	#76c125	0.201675	#6440c5	0	#006ec0	0.244612	#f490ff	0	#f2bf40
376	0.554988	#76c125	0.200958	#6440c5	0	#006ec0	0.244053	#f490ff	0	#f2bf40
378	0.557515	#76c125	0.199691	#6440c5	0	#006ec0	0.242794	#f490ff	0	#f2bf40
380	0.560712	#76c125	0.197988	#6440c5	0	#006ec0	0.2413	#f490ff	0	#f2bf40
382	0.562444	#76c125	0.196999	#6440c5	0	#006ec0	0.240557	#f490ff	0	#f2bf40
384	0.565205	#76c125	0.195421	#6440c5	0	#006ec0	0.239374	#f490ff	0	#f2bf40
386	0.566776	#76c125	0.194721	#6440c5	0	#006ec0	0.238503	#f490ff	0	#f2bf40
388	0.568805	#76c125	0.193685	#6440c5	0	#006ec0	0.23751	#f490ff	0	#f2bf40
390	0.570514	#76c125	0.192645	#6440c5	0	#006ec0	0.23684	#f490ff	0	#f2bf40
392	0.572787	#76c125	0.191556	#6440c5	0	#006ec0	0.235657	#f490ff	0	#f2bf40
394	0.574206	#76c125	0.190837	#6440c5	0	#006ec0	0.234957	#f490ff	0	#f2bf40
396	0.576449	#76c125	0.189735	#6440c5	0	#006ec0	0.233816	#f490ff	0	#f2bf40
398	0.578249	#76c125	0.188912	#6440c5	0	#006ec0	0.232839	#f490ff	0	#f2bf40
400	0.579911	#76c125	0.188142	#6440c5	0	#006ec0	0.231947	#f490ff	0	#f2bf40
402	0.582029	#76c125	0.187063	#6440c5	0	#006ec0	0.230908	#f490ff	0	#f2bf40
404	0.58414	#76c125	0.186015	#6440c5	0	#006ec0	0.229846	#f490ff	0	#f2bf40
406	0.586335	#76c125	0.184822	#6440c5	0	#006ec0	0.228843	#f490ff	0	#f2bf40
408	0.58813	#76c125	0.184048	#6440c5	0	#006ec0	0.227822	#f490ff	0	#f2bf40
410	0.589364	#76c125	0.183293	#6440c5	0	#006ec0	0.227342	#f490ff	0	#f2bf40
412	0.591384	#76c125	0.182611	#6440c5	0	#006ec0	0.226005	#f490ff	0	#f2bf40
414	0.593579	#76c125	0.181429	#6440c5	0	#006ec0	0.224992	#f490ff	0	#f2bf40
416	0.595788	#76c125	0.180289	#6440c5	0	#006ec0	0.223923	#f490ff	0	#f2bf40
418	0.598422	#76c125	0.179094	#6440c5	0	#006ec0	0.222484	#f490ff	0	#f2bf40
420	0.599556	#76c125	0.178563	#6440c5	0	#006ec0	0.221881	#f490ff	0	#f2bf40
422	0.602293	#76c125	0.177313	#6440c5	0	#006ec0	0.220395	#f490ff	0	#f2bf40
424	0.602944	#76c125	0.176991	#6440c5	0	#006ec0	0.220065	#f490ff	0	#f2bf40
426	0.604586	#76c125	0.176332	#6440c5	0	#006ec0	0.219082	#f490ff	0	#f2bf40
428	0.606755	#76c125	0.175191	#6440c5	0	#006ec0	0.218054	#f490ff	0	#f2bf40
430	0.609092	#76c125	0.174165	#6440c5	0	#006ec0	0.216743	#f490ff	0	#f2bf40
432	0.610953	#76c125	0.173216	#6440c5	0	#006ec0	0.215831	#f490ff	0	#f2bf40
434	0.612062	#76c125	0.172768	#6440c5	0	#006ec0	0.215169	#f490ff	0	#f2bf40
436	0.613971	#76c125	0.172033	#6440c5	0	#006ec0	0.213996	#f490ff	0	#f2bf40
438	0.615944	#76c125	0.171148	#6440c5	0	#006ec0	0.212908	#f490ff	0	#f2bf40
440	0.616932	#76c125	0.170653	#6440c5	0	#006ec0	0.212416	#f490ff	0	#f2bf40
442	0.61826	#76c125	0.169946	#6440c5	0	#006ec0	0.211794	#f490ff	0	#f2bf40
444	0.62026	#76c125	0.169123	#6440c5	0	#006ec0	0.210618	#f490ff	0	#f2bf40
446	0.622349	#76c125	0.168074	#6440c5	0	#006ec0	0.209577	#f490ff	0	#f2bf40
448	0.623686	#76c125	0.167361	#6440c5	0	#006ec0	0.208954	#f490ff	0	#f2bf40
450	0.625138	#76c125	0.166563	#6440c5	0	#006ec0	0.208299	#f490ff	0	#f2bf40
452	0.626727	#76c125	0.16569	#6440c5	0	#006ec0	0.207583	#f490ff	0	#f2bf40
454	0.628168	#76c125	0.165096	#6440c5	0	#006ec0	0.206736	#f490ff	0	#f2bf40
456	0.629802	#76c125	0.164319	#6440c5	0	#006ec0	0.205879	#f490ff	0	#f2bf40
458	0.631164	#76c125	0.163645	#6440c5	0	#006ec0	0.205191	#f490ff	0	#f2bf40
460	0.633154	#76c125	0.162766	#6440c5	0	#006ec0	0.20408	#f490ff	0	#f2bf40
462	0.634897	#76c125	0.161897	#6440c5	0	#006ec0	0.203205	#f490ff	0	#f2bf40
464	0.636888	#76c125	0.160968	#6440c5	0	#006ec0	0.202144	#f490ff	0	#f2bf40
466	0.638772	#76c125	0.160093	#6440c5	0	#006ec0	0.201135	#f490ff	0	#f2bf40
468	0.639419	#76c125	0.159731	#6440c5	0	#006ec0	0.20085	#f490ff	0	#f2bf40
470	0.641115	#76c125	0.158783	#6440c5	0	#006ec0	0.200102	#f490ff	0	#f2bf40
472	0.642143	#76c125	0.158157	#6440c5	0	#006ec0	0.1997	#f490ff	0	#f2bf40
474	0.643485	#76c125	0.157617	#6440c5	0	#006ec0	0.198898	#f490ff	0	#f2bf40
476	0.645097	#76c125	0.156947	#6440c5	0	#006ec0	0.197956	#f490ff	0	#f2bf40
478	0.646349	#76c125	0.156314	#6440c5	0	#006ec0	0.197337	#f490ff	0	#f2bf40
480	0.647411	#76c125	0.155727	#6440c5	0	#006ec0	0.196862	#f490ff	0	#f2bf40
482	0.648555	#76c125	0.155208	#6440c5	0	#006ec0	0.196237	#f490ff	0	#f2bf40
484	0.650557	#76c125	0.154165	#6440c5	0	#006ec0	0.195278	#f490ff	0	#f2bf40
486	0.652308	#76c125	0.153449	#6440c5	0	#006ec0	0.194244	#f490ff	0	#f2bf40
488	0.654644	#76c125	0.152439	#6440c5	0	#006ec0	0.192917	#f490ff	0	#f2bf40
490	0.655696	#76c125	0.15194	#6440c5	0	#006ec0	0.192364	#f490ff	0	#f2bf40
492	0.657021	#76c125	0.151258	#6440c5	0	#006ec0	0.191721	#f490ff	0	#f2bf40
494	0.657656	#76c125	0.151096	#6440c5	0	#006ec0	0.191248	#f490ff	0	#f2bf40
496	0.65894	#76c125	0.150421	#6440c5	0	#006ec0	0.190639	#f490ff	0	#f2bf40
498	0.659927	#76c125	0.150113	#6440c5	0	#006ec0	0.189959	#f490ff	0	#f2bf40

## Sheet: Figure_4B_left
x	Ba2Ti9O20_y	Ba2Ti9O20_color	BaTiO3_y	BaTiO3_color	Ba4Ti13O30_y	Ba4Ti13O30_color	BaTi5O11_y	BaTi5O11_color	Ba2TiO4_y	Ba2TiO4_color	BaTi4O9_y	BaTi4O9_color	TiO2_y	TiO2_color	BaTi2O5_y	BaTi2O5_color	BaO_y	BaO_color	temperature_x	Temperature_y	Temperature_color
0	0	#92332d	0	#76c125	0	#981d66	0	#be83a9	0	#6440c5	0	#e8551e	0.83338	#006ec0	0	#f490ff	0.16662	#f2bf40	0	1000	crimson
2	0.000216316	#92332d	0.00336829	#76c125	0.00169817	#981d66	0.000170331	#be83a9	0.00106851	#6440c5	0.000228184	#e8551e	0.833497	#006ec0	0.00260221	#f490ff	0.156996	#f2bf40	47.619	1100	crimson
4	0.000357306	#92332d	0.00638078	#76c125	0.00292389	#981d66	0.000245077	#be83a9	0.002313	#6440c5	0.000426466	#e8551e	0.83434	#006ec0	0.00458098	#f490ff	0.148193	#f2bf40	95.2381	1200	crimson
6	0.000469035	#92332d	0.00893185	#76c125	0.00389489	#981d66	0.000356638	#be83a9	0.00328334	#6440c5	0.00063187	#e8551e	0.835056	#006ec0	0.00571924	#f490ff	0.141344	#f2bf40	142.857	1300	crimson
8	0.000618448	#92332d	0.0115045	#76c125	0.00459365	#981d66	0.00036588	#be83a9	0.00426654	#6440c5	0.000755663	#e8551e	0.834879	#006ec0	0.00730257	#f490ff	0.13531	#f2bf40	190.476	1400	crimson
10	0.000624907	#92332d	0.014379	#76c125	0.00517795	#981d66	0.000504606	#be83a9	0.00531094	#6440c5	0.000995033	#e8551e	0.835077	#006ec0	0.00803005	#f490ff	0.129456	#f2bf40	238.095	1500	crimson
12	0.00070795	#92332d	0.0158842	#76c125	0.00560181	#981d66	0.000672653	#be83a9	0.00650704	#6440c5	0.00119863	#e8551e	0.834	#006ec0	0.00911417	#f490ff	0.125786	#f2bf40	285.714	1600	crimson
14	0.000819155	#92332d	0.018564	#76c125	0.00588762	#981d66	0.000823335	#be83a9	0.00708682	#6440c5	0.00135546	#e8551e	0.832073	#006ec0	0.0104464	#f490ff	0.122361	#f2bf40	333.333	1700	crimson
16	0.000848235	#92332d	0.0189305	#76c125	0.00626875	#981d66	0.000991951	#be83a9	0.00767679	#6440c5	0.00171843	#e8551e	0.83136	#006ec0	0.0116638	#f490ff	0.119915	#f2bf40	380.952	1700	crimson
18	0.000880095	#92332d	0.0198784	#76c125	0.0066284	#981d66	0.00133323	#be83a9	0.00824417	#6440c5	0.00197204	#e8551e	0.83057	#006ec0	0.0123909	#f490ff	0.117403	#f2bf40	500	1700	crimson
20	0.00100771	#92332d	0.0211721	#76c125	0.00688563	#981d66	0.00140404	#be83a9	0.00865488	#6440c5	0.00194584	#e8551e	0.829732	#006ec0	0.0134332	#f490ff	0.115031	#f2bf40
22	0.00103961	#92332d	0.0227921	#76c125	0.00716783	#981d66	0.00153489	#be83a9	0.00918026	#6440c5	0.00199011	#e8551e	0.830048	#006ec0	0.0139818	#f490ff	0.111486	#f2bf40
24	0.0011146	#92332d	0.0251647	#76c125	0.00740146	#981d66	0.00165892	#be83a9	0.00973834	#6440c5	0.00197631	#e8551e	0.829097	#006ec0	0.0144283	#f490ff	0.108576	#f2bf40
26	0.00117368	#92332d	0.0264522	#76c125	0.00759258	#981d66	0.00182539	#be83a9	0.0101724	#6440c5	0.00219728	#e8551e	0.827556	#006ec0	0.0156335	#f490ff	0.106534	#f2bf40
28	0.00129302	#92332d	0.0271379	#76c125	0.00767386	#981d66	0.0019703	#be83a9	0.0106213	#6440c5	0.00225984	#e8551e	0.82787	#006ec0	0.0163005	#f490ff	0.103956	#f2bf40
30	0.00137693	#92332d	0.0280181	#76c125	0.00785886	#981d66	0.00213198	#be83a9	0.0109759	#6440c5	0.00239423	#e8551e	0.826992	#006ec0	0.0168608	#f490ff	0.102429	#f2bf40
32	0.00142807	#92332d	0.0298162	#76c125	0.00802568	#981d66	0.00242126	#be83a9	0.0112849	#6440c5	0.00246722	#e8551e	0.826398	#006ec0	0.0172836	#f490ff	0.0998209	#f2bf40
34	0.00150648	#92332d	0.0301779	#76c125	0.00831246	#981d66	0.00250824	#be83a9	0.0120282	#6440c5	0.00264261	#e8551e	0.826945	#006ec0	0.0179305	#f490ff	0.0968743	#f2bf40
36	0.00148591	#92332d	0.0313653	#76c125	0.00859136	#981d66	0.002598	#be83a9	0.0128308	#6440c5	0.00274291	#e8551e	0.82695	#006ec0	0.0185305	#f490ff	0.0938184	#f2bf40
38	0.00154256	#92332d	0.0318573	#76c125	0.00879967	#981d66	0.00268313	#be83a9	0.01316	#6440c5	0.00282924	#e8551e	0.827278	#006ec0	0.019135	#f490ff	0.0916059	#f2bf40
40	0.00158409	#92332d	0.0323536	#76c125	0.00916195	#981d66	0.00280273	#be83a9	0.0136491	#6440c5	0.00295217	#e8551e	0.827134	#006ec0	0.0195729	#f490ff	0.0896031	#f2bf40
42	0.0016309	#92332d	0.0330959	#76c125	0.00922881	#981d66	0.00294684	#be83a9	0.0137824	#6440c5	0.00315723	#e8551e	0.826619	#006ec0	0.0208538	#f490ff	0.0874583	#f2bf40
44	0.00170849	#92332d	0.0344095	#76c125	0.00953735	#981d66	0.00310755	#be83a9	0.01423	#6440c5	0.00341538	#e8551e	0.826397	#006ec0	0.0212161	#f490ff	0.0847358	#f2bf40
46	0.00178906	#92332d	0.035628	#76c125	0.0097279	#981d66	0.00336437	#be83a9	0.0141992	#6440c5	0.00375119	#e8551e	0.82578	#006ec0	0.0216526	#f490ff	0.0828751	#f2bf40
48	0.00194826	#92332d	0.0368349	#76c125	0.00993347	#981d66	0.00351529	#be83a9	0.0145535	#6440c5	0.00394697	#e8551e	0.825426	#006ec0	0.0222105	#f490ff	0.0803533	#f2bf40
50	0.00225502	#92332d	0.0385044	#76c125	0.0102169	#981d66	0.00378221	#be83a9	0.0149763	#6440c5	0.00403387	#e8551e	0.825785	#006ec0	0.0230549	#f490ff	0.0760521	#f2bf40
52	0.00232475	#92332d	0.038904	#76c125	0.010405	#981d66	0.00424578	#be83a9	0.0156198	#6440c5	0.00426316	#e8551e	0.825574	#006ec0	0.023708	#f490ff	0.0735836	#f2bf40
54	0.00259393	#92332d	0.0392167	#76c125	0.0105797	#981d66	0.00470392	#be83a9	0.0162456	#6440c5	0.00459191	#e8551e	0.825823	#006ec0	0.0247115	#f490ff	0.0701217	#f2bf40
56	0.0026754	#92332d	0.0403627	#76c125	0.0105317	#981d66	0.00511969	#be83a9	0.0166968	#6440c5	0.00522458	#e8551e	0.824281	#006ec0	0.0260353	#f490ff	0.0675625	#f2bf40
58	0.00271624	#92332d	0.0413123	#76c125	0.0105347	#981d66	0.0054369	#be83a9	0.0173038	#6440c5	0.00562341	#e8551e	0.823597	#006ec0	0.0270421	#f490ff	0.0648595	#f2bf40
60	0.00276645	#92332d	0.0421339	#76c125	0.0105882	#981d66	0.00565266	#be83a9	0.0181001	#6440c5	0.00587632	#e8551e	0.823753	#006ec0	0.0278857	#f490ff	0.0616165	#f2bf40
62	0.00301102	#92332d	0.0424732	#76c125	0.0106955	#981d66	0.00589958	#be83a9	0.0187374	#6440c5	0.00624133	#e8551e	0.82327	#006ec0	0.0284993	#f490ff	0.0594321	#f2bf40
64	0.0029823	#92332d	0.0420938	#76c125	0.0108334	#981d66	0.00619507	#be83a9	0.0190862	#6440c5	0.00660161	#e8551e	0.823834	#006ec0	0.029205	#f490ff	0.0573631	#f2bf40
66	0.00303645	#92332d	0.0419043	#76c125	0.0110526	#981d66	0.00647284	#be83a9	0.0193539	#6440c5	0.00676878	#e8551e	0.823936	#006ec0	0.0307648	#f490ff	0.0548659	#f2bf40
68	0.00321837	#92332d	0.041751	#76c125	0.0112695	#981d66	0.00668459	#be83a9	0.0200194	#6440c5	0.00711586	#e8551e	0.824097	#006ec0	0.031338	#f490ff	0.0525616	#f2bf40
70	0.00312445	#92332d	0.0420502	#76c125	0.0113235	#981d66	0.00717212	#be83a9	0.020301	#6440c5	0.00734805	#e8551e	0.8235	#006ec0	0.0320431	#f490ff	0.0510612	#f2bf40
72	0.0032186	#92332d	0.0427377	#76c125	0.0113358	#981d66	0.00749228	#be83a9	0.0211364	#6440c5	0.00755393	#e8551e	0.823325	#006ec0	0.0326738	#f490ff	0.0483873	#f2bf40
74	0.00337167	#92332d	0.043465	#76c125	0.0114608	#981d66	0.00778014	#be83a9	0.0214474	#6440c5	0.00781839	#e8551e	0.823515	#006ec0	0.0331112	#f490ff	0.0458605	#f2bf40
76	0.00346819	#92332d	0.0449941	#76c125	0.0115534	#981d66	0.00808007	#be83a9	0.0212298	#6440c5	0.00806331	#e8551e	0.822056	#006ec0	0.0339335	#f490ff	0.0444303	#f2bf40
78	0.00373655	#92332d	0.0454159	#76c125	0.0117174	#981d66	0.00849627	#be83a9	0.0212948	#6440c5	0.00866069	#e8551e	0.821327	#006ec0	0.0345238	#f490ff	0.0426028	#f2bf40
80	0.00393339	#92332d	0.0459798	#76c125	0.0119193	#981d66	0.0088152	#be83a9	0.0211787	#6440c5	0.00878692	#e8551e	0.821001	#006ec0	0.0348895	#f490ff	0.0411944	#f2bf40
82	0.00403683	#92332d	0.0463784	#76c125	0.0119581	#981d66	0.00911409	#be83a9	0.0218995	#6440c5	0.00913397	#e8551e	0.820716	#006ec0	0.0356801	#f490ff	0.0387173	#f2bf40
84	0.00415314	#92332d	0.0478835	#76c125	0.0120674	#981d66	0.00935172	#be83a9	0.021489	#6440c5	0.00962362	#e8551e	0.819977	#006ec0	0.0363468	#f490ff	0.0367109	#f2bf40
86	0.00425979	#92332d	0.048126	#76c125	0.0121422	#981d66	0.00982034	#be83a9	0.0214556	#6440c5	0.0100194	#e8551e	0.818952	#006ec0	0.0366765	#f490ff	0.0360625	#f2bf40
88	0.00436545	#92332d	0.049177	#76c125	0.0123404	#981d66	0.01025	#be83a9	0.0214538	#6440c5	0.0103839	#e8551e	0.818374	#006ec0	0.0369287	#f490ff	0.0342108	#f2bf40
90	0.00458659	#92332d	0.0500003	#76c125	0.0124073	#981d66	0.0105127	#be83a9	0.0214869	#6440c5	0.0105998	#e8551e	0.817956	#006ec0	0.0374267	#f490ff	0.0324685	#f2bf40
92	0.00468994	#92332d	0.0507835	#76c125	0.012505	#981d66	0.0109312	#be83a9	0.0211527	#6440c5	0.0107702	#e8551e	0.816984	#006ec0	0.0378272	#f490ff	0.0317454	#f2bf40
94	0.00470824	#92332d	0.0506708	#76c125	0.0125482	#981d66	0.0111878	#be83a9	0.0211569	#6440c5	0.0112137	#e8551e	0.81642	#006ec0	0.0388093	#f490ff	0.0306444	#f2bf40
96	0.0048636	#92332d	0.0525022	#76c125	0.0124023	#981d66	0.0117557	#be83a9	0.020554	#6440c5	0.0112895	#e8551e	0.814729	#006ec0	0.0421303	#f490ff	0.0269909	#f2bf40
98	0.00481068	#92332d	0.0537268	#76c125	0.0125709	#981d66	0.0125047	#be83a9	0.0194814	#6440c5	0.0117616	#e8551e	0.811132	#006ec0	0.0489898	#f490ff	0.0221494	#f2bf40
100	0.00514087	#92332d	0.0532513	#76c125	0.0126244	#981d66	0.0130853	#be83a9	0.0184769	#6440c5	0.0123791	#e8551e	0.808873	#006ec0	0.0549202	#f490ff	0.0182479	#f2bf40
102	0.00551542	#92332d	0.0522466	#76c125	0.0125971	#981d66	0.0140473	#be83a9	0.0179026	#6440c5	0.0126261	#e8551e	0.806114	#006ec0	0.0594861	#f490ff	0.0164123	#f2bf40
104	0.00575527	#92332d	0.0518639	#76c125	0.0127119	#981d66	0.0148398	#be83a9	0.0169921	#6440c5	0.0129418	#e8551e	0.803543	#006ec0	0.0629089	#f490ff	0.0152724	#f2bf40
106	0.0061234	#92332d	0.0514456	#76c125	0.0126918	#981d66	0.0152698	#be83a9	0.0160019	#6440c5	0.0133392	#e8551e	0.801011	#006ec0	0.0674968	#f490ff	0.0133504	#f2bf40
108	0.00619997	#92332d	0.0497518	#76c125	0.0126937	#981d66	0.0154141	#be83a9	0.0153467	#6440c5	0.0141364	#e8551e	0.798735	#006ec0	0.0713339	#f490ff	0.0130565	#f2bf40
110	0.00611287	#92332d	0.0494782	#76c125	0.0126456	#981d66	0.0165328	#be83a9	0.0151605	#6440c5	0.0145861	#e8551e	0.79622	#006ec0	0.0744835	#f490ff	0.0112628	#f2bf40
112	0.00625954	#92332d	0.0486449	#76c125	0.0128254	#981d66	0.0171144	#be83a9	0.0149005	#6440c5	0.0150808	#e8551e	0.794554	#006ec0	0.0764502	#f490ff	0.0105802	#f2bf40
114	0.00655343	#92332d	0.046749	#76c125	0.0130367	#981d66	0.0177878	#be83a9	0.0142309	#6440c5	0.0157032	#e8551e	0.793278	#006ec0	0.0794167	#f490ff	0.00952241	#f2bf40
116	0.00674431	#92332d	0.0464546	#76c125	0.0129691	#981d66	0.0182287	#be83a9	0.0137891	#6440c5	0.015784	#e8551e	0.791962	#006ec0	0.0819513	#f490ff	0.00821458	#f2bf40
118	0.00696758	#92332d	0.0453289	#76c125	0.0130015	#981d66	0.0191451	#be83a9	0.0134052	#6440c5	0.0159089	#e8551e	0.791121	#006ec0	0.0838338	#f490ff	0.00728647	#f2bf40
120	0.00711841	#92332d	0.0446592	#76c125	0.0131873	#981d66	0.0196383	#be83a9	0.0130532	#6440c5	0.0163242	#e8551e	0.789503	#006ec0	0.0852225	#f490ff	0.00714261	#f2bf40
122	0.00726125	#92332d	0.0440241	#76c125	0.0131814	#981d66	0.020414	#be83a9	0.0122121	#6440c5	0.0168115	#e8551e	0.787131	#006ec0	0.0881175	#f490ff	0.00659356	#f2bf40
124	0.00745966	#92332d	0.041943	#76c125	0.0129882	#981d66	0.0209576	#be83a9	0.0115284	#6440c5	0.0177368	#e8551e	0.785885	#006ec0	0.0909715	#f490ff	0.00603761	#f2bf40
126	0.00802206	#92332d	0.0409098	#76c125	0.0131283	#981d66	0.0217946	#be83a9	0.0110533	#6440c5	0.0181003	#e8551e	0.783567	#006ec0	0.0933143	#f490ff	0.00548946	#f2bf40
128	0.00812652	#92332d	0.0397729	#76c125	0.0132159	#981d66	0.0223201	#be83a9	0.0105544	#6440c5	0.0185228	#e8551e	0.781142	#006ec0	0.0964417	#f490ff	0.00531505	#f2bf40
130	0.0086003	#92332d	0.0384633	#76c125	0.0131489	#981d66	0.0227242	#be83a9	0.0102806	#6440c5	0.0188121	#e8551e	0.78	#006ec0	0.0981515	#f490ff	0.00513916	#f2bf40
132	0.00872705	#92332d	0.0379189	#76c125	0.0132433	#981d66	0.0232849	#be83a9	0.00987281	#6440c5	0.0190471	#e8551e	0.779767	#006ec0	0.0985233	#f490ff	0.00475367	#f2bf40
134	0.00881758	#92332d	0.0370586	#76c125	0.0131777	#981d66	0.0239916	#be83a9	0.00960871	#6440c5	0.0194883	#e8551e	0.778533	#006ec0	0.0995438	#f490ff	0.00477677	#f2bf40
136	0.00894145	#92332d	0.0358601	#76c125	0.0132255	#981d66	0.0245259	#be83a9	0.00945403	#6440c5	0.0203136	#e8551e	0.777187	#006ec0	0.100633	#f490ff	0.00480281	#f2bf40
138	0.00924683	#92332d	0.0344639	#76c125	0.0134281	#981d66	0.0252354	#be83a9	0.00918817	#6440c5	0.0208215	#e8551e	0.776193	#006ec0	0.101878	#f490ff	0.00441854	#f2bf40
140	0.0093742	#92332d	0.0340534	#76c125	0.0134907	#981d66	0.0256489	#be83a9	0.00894102	#6440c5	0.0212393	#e8551e	0.774899	#006ec0	0.102889	#f490ff	0.00422884	#f2bf40
142	0.00953417	#92332d	0.0335487	#76c125	0.0135206	#981d66	0.0257455	#be83a9	0.00852077	#6440c5	0.0220058	#e8551e	0.773364	#006ec0	0.104135	#f490ff	0.00425052	#f2bf40
144	0.00990314	#92332d	0.0325987	#76c125	0.0135475	#981d66	0.0273837	#be83a9	0.0080573	#6440c5	0.0225129	#e8551e	0.77088	#006ec0	0.105866	#f490ff	0.00365161	#f2bf40
146	0.0104496	#92332d	0.0316358	#76c125	0.0133095	#981d66	0.0288212	#be83a9	0.00757129	#6440c5	0.0232811	#e8551e	0.768679	#006ec0	0.107456	#f490ff	0.00303366	#f2bf40
148	0.010825	#92332d	0.0304286	#76c125	0.0134885	#981d66	0.0305994	#be83a9	0.00715684	#6440c5	0.0237595	#e8551e	0.765552	#006ec0	0.109316	#f490ff	0.0030646	#f2bf40
150	0.0114432	#92332d	0.029157	#76c125	0.0136258	#981d66	0.0323358	#be83a9	0.00683743	#6440c5	0.0248822	#e8551e	0.762395	#006ec0	0.110824	#f490ff	0.00265798	#f2bf40
152	0.0116554	#92332d	0.0282849	#76c125	0.0136319	#981d66	0.0337847	#be83a9	0.00664332	#6440c5	0.0251826	#e8551e	0.760693	#006ec0	0.111597	#f490ff	0.00245569	#f2bf40
154	0.0122049	#92332d	0.0270856	#76c125	0.0134653	#981d66	0.0347183	#be83a9	0.00633316	#6440c5	0.0267946	#e8551e	0.758177	#006ec0	0.112788	#f490ff	0.00225132	#f2bf40
156	0.0126742	#92332d	0.0271702	#76c125	0.013444	#981d66	0.0359802	#be83a9	0.00581234	#6440c5	0.0278609	#e8551e	0.755419	#006ec0	0.113367	#f490ff	0.00181923	#f2bf40
158	0.0128499	#92332d	0.0259505	#76c125	0.0134342	#981d66	0.0377371	#be83a9	0.00550969	#6440c5	0.028785	#e8551e	0.753251	#006ec0	0.114475	#f490ff	0.00137661	#f2bf40
160	0.0134887	#92332d	0.0245449	#76c125	0.013657	#981d66	0.0389091	#be83a9	0.00516803	#6440c5	0.0294034	#e8551e	0.752061	#006ec0	0.114706	#f490ff	0.00115971	#f2bf40
162	0.0140304	#92332d	0.0231313	#76c125	0.0137188	#981d66	0.0401808	#be83a9	0.00518843	#6440c5	0.0302452	#e8551e	0.750852	#006ec0	0.11432	#f490ff	0.00117063	#f2bf40
164	0.0143451	#92332d	0.0219415	#76c125	0.0135965	#981d66	0.0419967	#be83a9	0.00476438	#6440c5	0.0305397	#e8551e	0.748868	#006ec0	0.1155	#f490ff	0.00117864	#f2bf40
166	0.0145268	#92332d	0.0205198	#76c125	0.0138887	#981d66	0.0430447	#be83a9	0.00420429	#6440c5	0.0312814	#e8551e	0.747821	#006ec0	0.116023	#f490ff	0.00118896	#f2bf40
168	0.0152234	#92332d	0.0208118	#76c125	0.0141324	#981d66	0.0442946	#be83a9	0.00346771	#6440c5	0.0319795	#e8551e	0.745315	#006ec0	0.116456	#f490ff	0.000720481	#f2bf40
170	0.0153469	#92332d	0.0195204	#76c125	0.0143808	#981d66	0.0453647	#be83a9	0.00332674	#6440c5	0.0333128	#e8551e	0.743464	#006ec0	0.116739	#f490ff	0.000726988	#f2bf40
172	0.0158988	#92332d	0.0196594	#76c125	0.0144996	#981d66	0.046896	#be83a9	0.0031203	#6440c5	0.0342776	#e8551e	0.741104	#006ec0	0.116188	#f490ff	0.000488762	#f2bf40
174	0.0161546	#92332d	0.0187956	#76c125	0.0145439	#981d66	0.0485347	#be83a9	0.00258788	#6440c5	0.0349259	#e8551e	0.738981	#006ec0	0.117126	#f490ff	0.000491844	#f2bf40
176	0.0169029	#92332d	0.0183105	#76c125	0.0147278	#981d66	0.049144	#be83a9	0.00246631	#6440c5	0.035793	#e8551e	0.737887	#006ec0	0.116598	#f490ff	0.000247766	#f2bf40
178	0.0172517	#92332d	0.0179386	#76c125	0.0147233	#981d66	0.0500405	#be83a9	0.00229713	#6440c5	0.0373369	#e8551e	0.736721	#006ec0	0.115449	#f490ff	0	#f2bf40
180	0.0173219	#92332d	0.0166067	#76c125	0.0148152	#981d66	0.0517926	#be83a9	0.00221381	#6440c5	0.0383298	#e8551e	0.735069	#006ec0	0.115538	#f490ff	0	#f2bf40
182	0.017744	#92332d	0.015425	#76c125	0.0148127	#981d66	0.0537104	#be83a9	0.00210663	#6440c5	0.0389963	#e8551e	0.733119	#006ec0	0.115603	#f490ff	0	#f2bf40
184	0.0178767	#92332d	0.0137931	#76c125	0.0150209	#981d66	0.0552835	#be83a9	0.00205727	#6440c5	0.0404181	#e8551e	0.731087	#006ec0	0.115911	#f490ff	0	#f2bf40
186	0.0181294	#92332d	0.0126938	#76c125	0.0152647	#981d66	0.056348	#be83a9	0.0020719	#6440c5	0.0419296	#e8551e	0.729392	#006ec0	0.115617	#f490ff	0	#f2bf40
188	0.0187336	#92332d	0.0121547	#76c125	0.0151774	#981d66	0.0576177	#be83a9	0.00188918	#6440c5	0.0430381	#e8551e	0.727714	#006ec0	0.114883	#f490ff	0	#f2bf40
190	0.0188994	#92332d	0.0119432	#76c125	0.0152066	#981d66	0.0593135	#be83a9	0.00174219	#6440c5	0.0440649	#e8551e	0.725115	#006ec0	0.114965	#f490ff	0	#f2bf40
192	0.0197647	#92332d	0.0109717	#76c125	0.0155985	#981d66	0.0621753	#be83a9	0.00157874	#6440c5	0.0454789	#e8551e	0.721231	#006ec0	0.114387	#f490ff	0	#f2bf40
194	0.0208845	#92332d	0.00887065	#76c125	0.0161744	#981d66	0.0636295	#be83a9	0.00135026	#6440c5	0.0469782	#e8551e	0.719668	#006ec0	0.113386	#f490ff	0	#f2bf40
196	0.0221907	#92332d	0.00728726	#76c125	0.0162603	#981d66	0.0660265	#be83a9	0.00118799	#6440c5	0.0485162	#e8551e	0.715493	#006ec0	0.113956	#f490ff	0	#f2bf40
198	0.0232272	#92332d	0.00613802	#76c125	0.0162462	#981d66	0.0689836	#be83a9	0.00111629	#6440c5	0.049652	#e8551e	0.712256	#006ec0	0.113006	#f490ff	0	#f2bf40
200	0.0243554	#92332d	0.005004	#76c125	0.0163562	#981d66	0.0716942	#be83a9	0.0010205	#6440c5	0.0506553	#e8551e	0.709792	#006ec0	0.111447	#f490ff	0	#f2bf40
202	0.0250159	#92332d	0.00465202	#76c125	0.0166037	#981d66	0.0748151	#be83a9	0.000876455	#6440c5	0.0517648	#e8551e	0.706544	#006ec0	0.109844	#f490ff	0	#f2bf40
204	0.0261448	#92332d	0.00423746	#76c125	0.0172456	#981d66	0.0761033	#be83a9	0.000885612	#6440c5	0.0529411	#e8551e	0.705047	#006ec0	0.107581	#f490ff	0	#f2bf40
206	0.0266859	#92332d	0.00422842	#76c125	0.0172175	#981d66	0.0778848	#be83a9	0.000892385	#6440c5	0.0555286	#e8551e	0.702488	#006ec0	0.105284	#f490ff	0	#f2bf40
208	0.0269686	#92332d	0.00360304	#76c125	0.0173069	#981d66	0.0802916	#be83a9	0.000900111	#6440c5	0.0574214	#e8551e	0.699797	#006ec0	0.103827	#f490ff	0	#f2bf40
210	0.0280304	#92332d	0.00378306	#76c125	0.0173631	#981d66	0.0823737	#be83a9	0.000802845	#6440c5	0.0587602	#e8551e	0.697207	#006ec0	0.101647	#f490ff	0	#f2bf40
212	0.0289017	#92332d	0.00311786	#76c125	0.0175792	#981d66	0.0845956	#be83a9	0.000810963	#6440c5	0.0607477	#e8551e	0.694284	#006ec0	0.0999362	#f490ff	0	#f2bf40
214	0.0296545	#92332d	0.00302069	#76c125	0.0179809	#981d66	0.0874579	#be83a9	0.000631535	#6440c5	0.063735	#e8551e	0.689551	#006ec0	0.0979394	#f490ff	0	#f2bf40
216	0.030504	#92332d	0.00277104	#76c125	0.0181301	#981d66	0.0895367	#be83a9	0.000637588	#6440c5	0.0661479	#e8551e	0.686483	#006ec0	0.0957701	#f490ff	0	#f2bf40
218	0.0313443	#92332d	0.00245019	#76c125	0.0184193	#981d66	0.0915085	#be83a9	0.000546674	#6440c5	0.067312	#e8551e	0.684857	#006ec0	0.0934141	#f490ff	0	#f2bf40
220	0.0326237	#92332d	0.00235457	#76c125	0.0188484	#981d66	0.0931086	#be83a9	0.00055229	#6440c5	0.0682918	#e8551e	0.682294	#006ec0	0.0917362	#f490ff	0	#f2bf40
222	0.0342013	#92332d	0.00255956	#76c125	0.019089	#981d66	0.0952645	#be83a9	0.000445239	#6440c5	0.0694068	#e8551e	0.679393	#006ec0	0.0895229	#f490ff	0	#f2bf40
224	0.0355321	#92332d	0.00242726	#76c125	0.0189506	#981d66	0.0983802	#be83a9	0.000325875	#6440c5	0.0713466	#e8551e	0.675301	#006ec0	0.0875217	#f490ff	0	#f2bf40
226	0.0362785	#92332d	0.00245013	#76c125	0.0192795	#981d66	0.100686	#be83a9	0.000328946	#6440c5	0.073192	#e8551e	0.672867	#006ec0	0.0846659	#f490ff	0	#f2bf40
228	0.0367028	#92332d	0.00230938	#76c125	0.0195061	#981d66	0.104071	#be83a9	0.000331788	#6440c5	0.0750396	#e8551e	0.66925	#006ec0	0.0827026	#f490ff	0	#f2bf40
230	0.0376326	#92332d	0.00232556	#76c125	0.0197006	#981d66	0.105094	#be83a9	0.000334113	#6440c5	0.0764657	#e8551e	0.668074	#006ec0	0.0802071	#f490ff	0	#f2bf40
232	0.038054	#92332d	0.00219458	#76c125	0.0199845	#981d66	0.107151	#be83a9	0.00033688	#6440c5	0.0781392	#e8551e	0.666003	#006ec0	0.0778053	#f490ff	0	#f2bf40
234	0.0397966	#92332d	0.00221729	#76c125	0.019821	#981d66	0.108845	#be83a9	0.000222339	#6440c5	0.0804483	#e8551e	0.662652	#006ec0	0.0755356	#f490ff	0	#f2bf40
236	0.0409413	#92332d	0.0019068	#76c125	0.0201126	#981d66	0.109629	#be83a9	0.000118992	#6440c5	0.0835032	#e8551e	0.659466	#006ec0	0.0740509	#f490ff	0	#f2bf40
238	0.0421024	#92332d	0.00174363	#76c125	0.0207934	#981d66	0.112918	#be83a9	0.000120531	#6440c5	0.0861387	#e8551e	0.653759	#006ec0	0.0724185	#f490ff	0	#f2bf40
240	0.0439473	#92332d	0.00176727	#76c125	0.0215308	#981d66	0.114648	#be83a9	0.000122165	#6440c5	0.0889332	#e8551e	0.651137	#006ec0	0.0679035	#f490ff	0	#f2bf40
242	0.0457912	#92332d	0.00161469	#76c125	0.0216091	#981d66	0.118065	#be83a9	0.000123759	#6440c5	0.0912511	#e8551e	0.645906	#006ec0	0.0656486	#f490ff	0	#f2bf40
244	0.0490776	#92332d	0.00129016	#76c125	0.0222628	#981d66	0.121586	#be83a9	0.000125824	#6440c5	0.0922467	#e8551e	0.64	#006ec0	0.0637858	#f490ff	0	#f2bf40
246	0.0507339	#92332d	0.000934771	#76c125	0.0226123	#981d66	0.125003	#be83a9	0.000127579	#6440c5	0.0940065	#e8551e	0.636012	#006ec0	0.0607355	#f490ff	0	#f2bf40
248	0.0521701	#92332d	0.00115485	#76c125	0.0231647	#981d66	0.129852	#be83a9	0	#6440c5	0.0958586	#e8551e	0.630798	#006ec0	0.0571198	#f490ff	0	#f2bf40
250	0.0546368	#92332d	0.00100129	#76c125	0.0237851	#981d66	0.131872	#be83a9	0	#6440c5	0.0983817	#e8551e	0.626062	#006ec0	0.0544801	#f490ff	0	#f2bf40
252	0.0558653	#92332d	0.000841679	#76c125	0.0239086	#981d66	0.136024	#be83a9	0	#6440c5	0.101245	#e8551e	0.619957	#006ec0	0.0525821	#f490ff	0	#f2bf40
254	0.0590065	#92332d	0.000851109	#76c125	0.0241276	#981d66	0.136221	#be83a9	0	#6440c5	0.103731	#e8551e	0.616222	#006ec0	0.0504338	#f490ff	0	#f2bf40
256	0.0609692	#92332d	0.000862323	#76c125	0.0240168	#981d66	0.13949	#be83a9	0	#6440c5	0.10831	#e8551e	0.609258	#006ec0	0.0477088	#f490ff	0	#f2bf40
258	0.0623922	#92332d	0.000412515	#76c125	0.024013	#981d66	0.142184	#be83a9	0	#6440c5	0.112509	#e8551e	0.603987	#006ec0	0.0451541	#f490ff	0	#f2bf40
260	0.0648833	#92332d	0.000416062	#76c125	0.0235611	#981d66	0.14378	#be83a9	0	#6440c5	0.11542	#e8551e	0.598816	#006ec0	0.0440343	#f490ff	0	#f2bf40
262	0.0676165	#92332d	0.000420742	#76c125	0.0233156	#981d66	0.146566	#be83a9	0	#6440c5	0.117925	#e8551e	0.59338	#006ec0	0.0417922	#f490ff	0	#f2bf40
264	0.0707624	#92332d	0.000425472	#76c125	0.0233765	#981d66	0.147528	#be83a9	0	#6440c5	0.119469	#e8551e	0.590478	#006ec0	0.0388537	#f490ff	0	#f2bf40
266	0.0733041	#92332d	0.000429946	#76c125	0.0238298	#981d66	0.149061	#be83a9	0	#6440c5	0.122121	#e8551e	0.585976	#006ec0	0.0365513	#f490ff	0	#f2bf40
268	0.0760424	#92332d	0.000435277	#76c125	0.0241769	#981d66	0.152354	#be83a9	0	#6440c5	0.123814	#e8551e	0.580299	#006ec0	0.0344328	#f490ff	0	#f2bf40
270	0.0770216	#92332d	0.000438676	#76c125	0.0238756	#981d66	0.156967	#be83a9	0	#6440c5	0.126948	#e8551e	0.573902	#006ec0	0.0327937	#f490ff	0	#f2bf40
272	0.0792943	#92332d	0.000442518	#76c125	0.0237067	#981d66	0.158991	#be83a9	0	#6440c5	0.129818	#e8551e	0.568972	#006ec0	0.0309624	#f490ff	0	#f2bf40
274	0.0813612	#92332d	0.000446692	#76c125	0.0240857	#981d66	0.161666	#be83a9	0	#6440c5	0.130977	#e8551e	0.565005	#006ec0	0.0288749	#f490ff	0	#f2bf40
276	0.0842866	#92332d	0.00045203	#76c125	0.0243531	#981d66	0.16482	#be83a9	0	#6440c5	0.132312	#e8551e	0.559043	#006ec0	0.0274104	#f490ff	0	#f2bf40
278	0.0870401	#92332d	0.000455706	#76c125	0.0244234	#981d66	0.166645	#be83a9	0	#6440c5	0.133207	#e8551e	0.554801	#006ec0	0.0265288	#f490ff	0	#f2bf40
280	0.0881817	#92332d	0.000460423	#76c125	0.0245161	#981d66	0.172313	#be83a9	0	#6440c5	0.135612	#e8551e	0.547594	#006ec0	0.0247015	#f490ff	0	#f2bf40
282	0.0899431	#92332d	0.000463454	#76c125	0.0239906	#981d66	0.174843	#be83a9	0	#6440c5	0.138244	#e8551e	0.542632	#006ec0	0.0234901	#f490ff	0	#f2bf40
284	0.0918276	#92332d	0.000467115	#76c125	0.0234309	#981d66	0.178035	#be83a9	0	#6440c5	0.141115	#e8551e	0.536409	#006ec0	0.0224865	#f490ff	0	#f2bf40
286	0.0944587	#92332d	0.000221077	#76c125	0.0234222	#981d66	0.179272	#be83a9	0	#6440c5	0.144615	#e8551e	0.53128	#006ec0	0.0208775	#f490ff	0	#f2bf40
288	0.0975527	#92332d	0.000224301	#76c125	0.0227008	#981d66	0.186144	#be83a9	0	#6440c5	0.148308	#e8551e	0.520969	#006ec0	0.0184684	#f490ff	0	#f2bf40
290	0.101534	#92332d	0.000226998	#76c125	0.0221254	#981d66	0.189784	#be83a9	0	#6440c5	0.151685	#e8551e	0.512846	#006ec0	0.0166101	#f490ff	0	#f2bf40
292	0.105379	#92332d	0.000229124	#76c125	0.0222625	#981d66	0.191257	#be83a9	0	#6440c5	0.152532	#e8551e	0.508624	#006ec0	0.0150094	#f490ff	0	#f2bf40
294	0.107949	#92332d	0.000231439	#76c125	0.0217746	#981d66	0.195389	#be83a9	0	#6440c5	0.155991	#e8551e	0.500285	#006ec0	0.0140389	#f490ff	0	#f2bf40
296	0.112308	#92332d	0	#76c125	0.0212397	#981d66	0.199394	#be83a9	0	#6440c5	0.159883	#e8551e	0.49069	#006ec0	0.0123609	#f490ff	0	#f2bf40
298	0.118486	#92332d	0	#76c125	0.0205848	#981d66	0.202585	#be83a9	0	#6440c5	0.160233	#e8551e	0.482744	#006ec0	0.0116026	#f490ff	0	#f2bf40
300	0.122834	#92332d	0	#76c125	0.020221	#981d66	0.207391	#be83a9	0	#6440c5	0.161074	#e8551e	0.473921	#006ec0	0.0110184	#f490ff	0	#f2bf40
302	0.12748	#92332d	0	#76c125	0.0196254	#981d66	0.208854	#be83a9	0	#6440c5	0.163154	#e8551e	0.468231	#006ec0	0.00958365	#f490ff	0	#f2bf40
304	0.132226	#92332d	0	#76c125	0.0187307	#981d66	0.213945	#be83a9	0	#6440c5	0.165272	#e8551e	0.458918	#006ec0	0.0077541	#f490ff	0	#f2bf40
306	0.13732	#92332d	0	#76c125	0.0178384	#981d66	0.21769	#be83a9	0	#6440c5	0.166142	#e8551e	0.451342	#006ec0	0.00672513	#f490ff	0	#f2bf40
308	0.141644	#92332d	0	#76c125	0.0172301	#981d66	0.221516	#be83a9	0	#6440c5	0.167118	#e8551e	0.444278	#006ec0	0.00538847	#f490ff	0	#f2bf40
310	0.145346	#92332d	0	#76c125	0.0165919	#981d66	0.226274	#be83a9	0	#6440c5	0.168636	#e8551e	0.435568	#006ec0	0.00495204	#f490ff	0	#f2bf40
312	0.147888	#92332d	0	#76c125	0.0157736	#981d66	0.230624	#be83a9	0	#6440c5	0.170058	#e8551e	0.428521	#006ec0	0.00477023	#f490ff	0	#f2bf40
314	0.151522	#92332d	0	#76c125	0.0150493	#981d66	0.231619	#be83a9	0	#6440c5	0.170656	#e8551e	0.425081	#006ec0	0.00399697	#f490ff	0	#f2bf40
316	0.154359	#92332d	0	#76c125	0.0143831	#981d66	0.236518	#be83a9	0	#6440c5	0.170102	#e8551e	0.419338	#006ec0	0.00342361	#f490ff	0	#f2bf40
318	0.157331	#92332d	0	#76c125	0.0138961	#981d66	0.241347	#be83a9	0	#6440c5	0.1699	#e8551e	0.412547	#006ec0	0.00329437	#f490ff	0	#f2bf40
320	0.162012	#92332d	0	#76c125	0.0131519	#981d66	0.245419	#be83a9	0	#6440c5	0.169379	#e8551e	0.405379	#006ec0	0.00313888	#f490ff	0	#f2bf40
322	0.166216	#92332d	0	#76c125	0.0120204	#981d66	0.248786	#be83a9	0	#6440c5	0.170943	#e8551e	0.39749	#006ec0	0.00316655	#f490ff	0	#f2bf40
324	0.169885	#92332d	0	#76c125	0.0116794	#981d66	0.25244	#be83a9	0	#6440c5	0.169828	#e8551e	0.392428	#006ec0	0.00253374	#f490ff	0	#f2bf40
326	0.174174	#92332d	0	#76c125	0.011719	#981d66	0.259123	#be83a9	0	#6440c5	0.167312	#e8551e	0.384608	#006ec0	0.00204592	#f490ff	0	#f2bf40
328	0.177266	#92332d	0	#76c125	0.010865	#981d66	0.263022	#be83a9	0	#6440c5	0.166654	#e8551e	0.379524	#006ec0	0.00176271	#f490ff	0	#f2bf40
330	0.182674	#92332d	0	#76c125	0.0104967	#981d66	0.267199	#be83a9	0	#6440c5	0.163532	#e8551e	0.373947	#006ec0	0.00139566	#f490ff	0	#f2bf40
332	0.185769	#92332d	0	#76c125	0.0101437	#981d66	0.273908	#be83a9	0	#6440c5	0.161688	#e8551e	0.366453	#006ec0	0.00140892	#f490ff	0	#f2bf40
334	0.189526	#92332d	0	#76c125	0.0096613	#981d66	0.279101	#be83a9	0	#6440c5	0.159353	#e8551e	0.360993	#006ec0	0.000726999	#f490ff	0	#f2bf40
336	0.195201	#92332d	0	#76c125	0.0085915	#981d66	0.28605	#be83a9	0	#6440c5	0.156965	#e8551e	0.351999	#006ec0	0.000735543	#f490ff	0	#f2bf40
338	0.200907	#92332d	0	#76c125	0.00798246	#981d66	0.293535	#be83a9	0	#6440c5	0.152488	#e8551e	0.343954	#006ec0	0.000744661	#f490ff	0	#f2bf40
340	0.205445	#92332d	0	#76c125	0.00736541	#981d66	0.300453	#be83a9	0	#6440c5	0.149068	#e8551e	0.336899	#006ec0	0.0005213	#f490ff	0	#f2bf40
342	0.209203	#92332d	0	#76c125	0.00681526	#981d66	0.312281	#be83a9	0	#6440c5	0.145406	#e8551e	0.325592	#006ec0	0.000528169	#f490ff	0	#f2bf40
344	0.213414	#92332d	0	#76c125	0.00583308	#981d66	0.319297	#be83a9	0	#6440c5	0.145273	#e8551e	0.315716	#006ec0	0.000350796	#f490ff	0	#f2bf40
346	0.21846	#92332d	0	#76c125	0.00523922	#981d66	0.326523	#be83a9	0	#6440c5	0.141454	#e8551e	0.308252	#006ec0	0	#f490ff	0	#f2bf40
348	0.225162	#92332d	0	#76c125	0.00479963	#981d66	0.334552	#be83a9	0	#6440c5	0.136472	#e8551e	0.298943	#006ec0	0	#f490ff	0	#f2bf40
350	0.228849	#92332d	0	#76c125	0.00443188	#981d66	0.340158	#be83a9	0	#6440c5	0.132688	#e8551e	0.293825	#006ec0	0	#f490ff	0	#f2bf40
352	0.232711	#92332d	0	#76c125	0.00389502	#981d66	0.34889	#be83a9	0	#6440c5	0.127981	#e8551e	0.286474	#006ec0	0	#f490ff	0	#f2bf40
354	0.237564	#92332d	0	#76c125	0.00333538	#981d66	0.35442	#be83a9	0	#6440c5	0.123759	#e8551e	0.280872	#006ec0	0	#f490ff	0	#f2bf40
356	0.241432	#92332d	0	#76c125	0.00310102	#981d66	0.365385	#be83a9	0	#6440c5	0.118442	#e8551e	0.27159	#006ec0	0	#f490ff	0	#f2bf40
358	0.244067	#92332d	0	#76c125	0.00289063	#981d66	0.372963	#be83a9	0	#6440c5	0.11411	#e8551e	0.265919	#006ec0	0	#f490ff	0	#f2bf40
360	0.248331	#92332d	0	#76c125	0.00246839	#981d66	0.379137	#be83a9	0	#6440c5	0.110136	#e8551e	0.259877	#006ec0	0	#f490ff	0	#f2bf40
362	0.249582	#92332d	0	#76c125	0.00222923	#981d66	0.386478	#be83a9	0	#6440c5	0.107568	#e8551e	0.254118	#006ec0	0	#f490ff	0	#f2bf40
364	0.255017	#92332d	0	#76c125	0.00204585	#981d66	0.39651	#be83a9	0	#6440c5	0.103032	#e8551e	0.243396	#006ec0	0	#f490ff	0	#f2bf40
366	0.258289	#92332d	0	#76c125	0.00181498	#981d66	0.402788	#be83a9	0	#6440c5	0.0983027	#e8551e	0.238805	#006ec0	0	#f490ff	0	#f2bf40
368	0.260333	#92332d	0	#76c125	0.00159698	#981d66	0.409757	#be83a9	0	#6440c5	0.0943906	#e8551e	0.233922	#006ec0	0	#f490ff	0	#f2bf40
370	0.262529	#92332d	0	#76c125	0.00141017	#981d66	0.41617	#be83a9	0	#6440c5	0.0903927	#e8551e	0.229498	#006ec0	0	#f490ff	0	#f2bf40
372	0.265931	#92332d	0	#76c125	0.00130362	#981d66	0.423547	#be83a9	0	#6440c5	0.0849377	#e8551e	0.224281	#006ec0	0	#f490ff	0	#f2bf40
374	0.267658	#92332d	0	#76c125	0.00123099	#981d66	0.430337	#be83a9	0	#6440c5	0.080044	#e8551e	0.220731	#006ec0	0	#f490ff	0	#f2bf40
376	0.268463	#92332d	0	#76c125	0.00107089	#981d66	0.438066	#be83a9	0	#6440c5	0.0769935	#e8551e	0.215407	#006ec0	0	#f490ff	0	#f2bf40
378	0.267822	#92332d	0	#76c125	0.000898017	#981d66	0.446557	#be83a9	0	#6440c5	0.0754732	#e8551e	0.20925	#006ec0	0	#f490ff	0	#f2bf40
380	0.267576	#92332d	0	#76c125	0.000791815	#981d66	0.454268	#be83a9	0	#6440c5	0.0721297	#e8551e	0.205234	#006ec0	0	#f490ff	0	#f2bf40
382	0.270928	#92332d	0	#76c125	0.000717496	#981d66	0.46004	#be83a9	0	#6440c5	0.0681818	#e8551e	0.200133	#006ec0	0	#f490ff	0	#f2bf40
384	0.274725	#92332d	0	#76c125	0.000576977	#981d66	0.466381	#be83a9	0	#6440c5	0.0632947	#e8551e	0.195023	#006ec0	0	#f490ff	0	#f2bf40
386	0.274074	#92332d	0	#76c125	0.00042619	#981d66	0.473012	#be83a9	0	#6440c5	0.0617379	#e8551e	0.19075	#006ec0	0	#f490ff	0	#f2bf40
388	0.274565	#92332d	0	#76c125	0.000335031	#981d66	0.480231	#be83a9	0	#6440c5	0.0592962	#e8551e	0.185572	#006ec0	0	#f490ff	0	#f2bf40
390	0.275997	#92332d	0	#76c125	0.000299956	#981d66	0.485545	#be83a9	0	#6440c5	0.0566042	#e8551e	0.181553	#006ec0	0	#f490ff	0	#f2bf40
392	0.276298	#92332d	0	#76c125	0.000300749	#981d66	0.490258	#be83a9	0	#6440c5	0.0541541	#e8551e	0.17899	#006ec0	0	#f490ff	0	#f2bf40
394	0.277589	#92332d	0	#76c125	0.000259652	#981d66	0.496721	#be83a9	0	#6440c5	0.0516376	#e8551e	0.173794	#006ec0	0	#f490ff	0	#f2bf40
396	0.278429	#92332d	0	#76c125	0.0001791	#981d66	0.502201	#be83a9	0	#6440c5	0.049061	#e8551e	0.17013	#006ec0	0	#f490ff	0	#f2bf40
398	0.279365	#92332d	0	#76c125	0.000180003	#981d66	0.509238	#be83a9	0	#6440c5	0.0464015	#e8551e	0.164815	#006ec0	0	#f490ff	0	#f2bf40
400	0.280782	#92332d	0	#76c125	0.000140156	#981d66	0.513968	#be83a9	0	#6440c5	0.0445244	#e8551e	0.160586	#006ec0	0	#f490ff	0	#f2bf40
402	0.280451	#92332d	0	#76c125	0.000140447	#981d66	0.518687	#be83a9	0	#6440c5	0.0429084	#e8551e	0.157813	#006ec0	0	#f490ff	0	#f2bf40
404	0.281726	#92332d	0	#76c125	0.000140963	#981d66	0.523045	#be83a9	0	#6440c5	0.0404366	#e8551e	0.154651	#006ec0	0	#f490ff	0	#f2bf40
406	0.281763	#92332d	0	#76c125	9.23344e-05	#981d66	0.526337	#be83a9	0	#6440c5	0.0387997	#e8551e	0.153007	#006ec0	0	#f490ff	0	#f2bf40
408	0.282219	#92332d	0	#76c125	4.72493e-05	#981d66	0.531724	#be83a9	0	#6440c5	0.0362899	#e8551e	0.14972	#006ec0	0	#f490ff	0	#f2bf40
410	0.282443	#92332d	0	#76c125	4.74406e-05	#981d66	0.538355	#be83a9	0	#6440c5	0.034489	#e8551e	0.144665	#006ec0	0	#f490ff	0	#f2bf40
412	0.283608	#92332d	0	#76c125	4.7573e-05	#981d66	0.541655	#be83a9	0	#6440c5	0.0321436	#e8551e	0.142546	#006ec0	0	#f490ff	0	#f2bf40
414	0.283454	#92332d	0	#76c125	4.76837e-05	#981d66	0.546855	#be83a9	0	#6440c5	0.0299271	#e8551e	0.139716	#006ec0	0	#f490ff	0	#f2bf40
416	0.283347	#92332d	0	#76c125	4.77363e-05	#981d66	0.549916	#be83a9	0	#6440c5	0.0280847	#e8551e	0.138605	#006ec0	0	#f490ff	0	#f2bf40
418	0.283482	#92332d	0	#76c125	4.78474e-05	#981d66	0.553831	#be83a9	0	#6440c5	0.0268842	#e8551e	0.135755	#006ec0	0	#f490ff	0	#f2bf40
420	0.284037	#92332d	0	#76c125	0	#981d66	0.557608	#be83a9	0	#6440c5	0.0254303	#e8551e	0.132926	#006ec0	0	#f490ff	0	#f2bf40
422	0.283532	#92332d	0	#76c125	0	#981d66	0.562701	#be83a9	0	#6440c5	0.0243604	#e8551e	0.129406	#006ec0	0	#f490ff	0	#f2bf40
424	0.282501	#92332d	0	#76c125	0	#981d66	0.568021	#be83a9	0	#6440c5	0.0236567	#e8551e	0.125822	#006ec0	0	#f490ff	0	#f2bf40
426	0.281635	#92332d	0	#76c125	0	#981d66	0.573996	#be83a9	0	#6440c5	0.0227199	#e8551e	0.121649	#006ec0	0	#f490ff	0	#f2bf40
428	0.282602	#92332d	0	#76c125	0	#981d66	0.576354	#be83a9	0	#6440c5	0.0210588	#e8551e	0.119985	#006ec0	0	#f490ff	0	#f2bf40
430	0.282027	#92332d	0	#76c125	0	#981d66	0.577976	#be83a9	0	#6440c5	0.0200291	#e8551e	0.119968	#006ec0	0	#f490ff	0	#f2bf40
432	0.281481	#92332d	0	#76c125	0	#981d66	0.581905	#be83a9	0	#6440c5	0.0190395	#e8551e	0.117575	#006ec0	0	#f490ff	0	#f2bf40
434	0.281688	#92332d	0	#76c125	0	#981d66	0.586605	#be83a9	0	#6440c5	0.018274	#e8551e	0.113434	#006ec0	0	#f490ff	0	#f2bf40
436	0.280914	#92332d	0	#76c125	0	#981d66	0.588031	#be83a9	0	#6440c5	0.0176607	#e8551e	0.113394	#006ec0	0	#f490ff	0	#f2bf40
438	0.280683	#92332d	0	#76c125	0	#981d66	0.592702	#be83a9	0	#6440c5	0.0162048	#e8551e	0.11041	#006ec0	0	#f490ff	0	#f2bf40
440	0.280915	#92332d	0	#76c125	0	#981d66	0.595874	#be83a9	0	#6440c5	0.0145539	#e8551e	0.108656	#006ec0	0	#f490ff	0	#f2bf40
442	0.28089	#92332d	0	#76c125	0	#981d66	0.599112	#be83a9	0	#6440c5	0.0131243	#e8551e	0.106873	#006ec0	0	#f490ff	0	#f2bf40
444	0.280824	#92332d	0	#76c125	0	#981d66	0.602335	#be83a9	0	#6440c5	0.0123775	#e8551e	0.104464	#006ec0	0	#f490ff	0	#f2bf40
446	0.281373	#92332d	0	#76c125	0	#981d66	0.605626	#be83a9	0	#6440c5	0.0115213	#e8551e	0.101481	#006ec0	0	#f490ff	0	#f2bf40
448	0.281138	#92332d	0	#76c125	0	#981d66	0.607687	#be83a9	0	#6440c5	0.0109159	#e8551e	0.10026	#006ec0	0	#f490ff	0	#f2bf40
450	0.280181	#92332d	0	#76c125	0	#981d66	0.609264	#be83a9	0	#6440c5	0.010346	#e8551e	0.100209	#006ec0	0	#f490ff	0	#f2bf40
452	0.280334	#92332d	0	#76c125	0	#981d66	0.612928	#be83a9	0	#6440c5	0.00955686	#e8551e	0.0971807	#006ec0	0	#f490ff	0	#f2bf40
454	0.280796	#92332d	0	#76c125	0	#981d66	0.616153	#be83a9	0	#6440c5	0.00827198	#e8551e	0.0947786	#006ec0	0	#f490ff	0	#f2bf40
456	0.280109	#92332d	0	#76c125	0	#981d66	0.618519	#be83a9	0	#6440c5	0.00785655	#e8551e	0.0935151	#006ec0	0	#f490ff	0	#f2bf40
458	0.279345	#92332d	0	#76c125	0	#981d66	0.622115	#be83a9	0	#6440c5	0.00752835	#e8551e	0.0910113	#006ec0	0	#f490ff	0	#f2bf40
460	0.27885	#92332d	0	#76c125	0	#981d66	0.625672	#be83a9	0	#6440c5	0.00695655	#e8551e	0.0885211	#006ec0	0	#f490ff	0	#f2bf40
462	0.277913	#92332d	0	#76c125	0	#981d66	0.628482	#be83a9	0	#6440c5	0.00636608	#e8551e	0.0872395	#006ec0	0	#f490ff	0	#f2bf40
464	0.277285	#92332d	0	#76c125	0	#981d66	0.63073	#be83a9	0	#6440c5	0.00601489	#e8551e	0.0859704	#006ec0	0	#f490ff	0	#f2bf40
466	0.276895	#92332d	0	#76c125	0	#981d66	0.632411	#be83a9	0	#6440c5	0.00535421	#e8551e	0.08534	#006ec0	0	#f490ff	0	#f2bf40
468	0.27612	#92332d	0	#76c125	0	#981d66	0.633848	#be83a9	0	#6440c5	0.00535385	#e8551e	0.0846779	#006ec0	0	#f490ff	0	#f2bf40
470	0.275495	#92332d	0	#76c125	0	#981d66	0.636986	#be83a9	0	#6440c5	0.00536077	#e8551e	0.0821583	#006ec0	0	#f490ff	0	#f2bf40
472	0.274954	#92332d	0	#76c125	0	#981d66	0.638769	#be83a9	0	#6440c5	0.00476071	#e8551e	0.0815161	#006ec0	0	#f490ff	0	#f2bf40
474	0.2745	#92332d	0	#76c125	0	#981d66	0.640331	#be83a9	0	#6440c5	0.00429225	#e8551e	0.0808766	#006ec0	0	#f490ff	0	#f2bf40
476	0.273669	#92332d	0	#76c125	0	#981d66	0.642559	#be83a9	0	#6440c5	0.00418402	#e8551e	0.0795879	#006ec0	0	#f490ff	0	#f2bf40
478	0.272672	#92332d	0	#76c125	0	#981d66	0.644509	#be83a9	0	#6440c5	0.00390141	#e8551e	0.0789173	#006ec0	0	#f490ff	0	#f2bf40
480	0.271792	#92332d	0	#76c125	0	#981d66	0.646789	#be83a9	0	#6440c5	0.00379417	#e8551e	0.0776249	#006ec0	0	#f490ff	0	#f2bf40
482	0.270805	#92332d	0	#76c125	0	#981d66	0.648	#be83a9	0	#6440c5	0.00361601	#e8551e	0.0775785	#006ec0	0	#f490ff	0	#f2bf40
484	0.270253	#92332d	0	#76c125	0	#981d66	0.651408	#be83a9	0	#6440c5	0.0032863	#e8551e	0.0750519	#006ec0	0	#f490ff	0	#f2bf40
486	0.270181	#92332d	0	#76c125	0	#981d66	0.653684	#be83a9	0	#6440c5	0.00296518	#e8551e	0.0731699	#006ec0	0	#f490ff	0	#f2bf40
488	0.269412	#92332d	0	#76c125	0	#981d66	0.654797	#be83a9	0	#6440c5	0.00265237	#e8551e	0.0731386	#006ec0	0	#f490ff	0	#f2bf40
490	0.269103	#92332d	0	#76c125	0	#981d66	0.657805	#be83a9	0	#6440c5	0.00248299	#e8551e	0.0706093	#006ec0	0	#f490ff	0	#f2bf40
492	0.268585	#92332d	0	#76c125	0	#981d66	0.65846	#be83a9	0	#6440c5	0.00236709	#e8551e	0.0705879	#006ec0	0	#f490ff	0	#f2bf40
494	0.267838	#92332d	0	#76c125	0	#981d66	0.66004	#be83a9	0	#6440c5	0.00219494	#e8551e	0.0699266	#006ec0	0	#f490ff	0	#f2bf40
496	0.267278	#92332d	0	#76c125	0	#981d66	0.661547	#be83a9	0	#6440c5	0.00190089	#e8551e	0.0692748	#006ec0	0	#f490ff	0	#f2bf40
498	0.266638	#92332d	0	#76c125	0	#981d66	0.662215	#be83a9	0	#6440c5	0.00190014	#e8551e	0.0692474	#006ec0	0	#f490ff	0	#f2bf40

## Sheet: Figure_4B_right
x	Ba2Ti9O20_y	Ba2Ti9O20_color	BaTiO3_y	BaTiO3_color	Ba4Ti13O30_y	Ba4Ti13O30_color	BaTi5O11_y	BaTi5O11_color	BaTi4O9_y	BaTi4O9_color	TiO2_y	TiO2_color	BaTi2O5_y	BaTi2O5_color	BaO_y	BaO_color	temperature_x	Temperature_y	Temperature_color
0	0	#92332d	0	#76c125	0	#981d66	0	#be83a9	0	#e8551e	0.83338	#006ec0	0	#f490ff	0.16662	#f2bf40	0	1000	crimson
2	7.22966e-05	#92332d	0.000312087	#76c125	4.12389e-05	#981d66	0.000115746	#be83a9	5.97942e-05	#e8551e	0.83319	#006ec0	0.00016925	#f490ff	0.165449	#f2bf40	47.619	1100	crimson
4	0.000117966	#92332d	0.000678973	#76c125	7.09864e-05	#981d66	0.000348668	#be83a9	8.00539e-05	#e8551e	0.833408	#006ec0	0.000405566	#f490ff	0.163989	#f2bf40	95.2381	1200	crimson
6	0.000191438	#92332d	0.00125926	#76c125	0.000118856	#981d66	0.000400313	#be83a9	0.000160845	#e8551e	0.833335	#006ec0	0.000680602	#f490ff	0.162593	#f2bf40	142.857	1300	crimson
8	0.000265262	#92332d	0.00178254	#76c125	0.000174669	#981d66	0.000418405	#be83a9	0.000201738	#e8551e	0.833116	#006ec0	0.000932236	#f490ff	0.161667	#f2bf40	190.476	1400	crimson
10	0.000358662	#92332d	0.00239154	#76c125	0.000199495	#981d66	0.00050455	#be83a9	0.000404777	#e8551e	0.832865	#006ec0	0.00121213	#f490ff	0.160291	#f2bf40	238.095	1500	crimson
12	0.000350786	#92332d	0.00271918	#76c125	0.000268624	#981d66	0.000573977	#be83a9	0.000447	#e8551e	0.833132	#006ec0	0.00161251	#f490ff	0.158832	#f2bf40	285.714	1600	crimson
14	0.000407846	#92332d	0.00304723	#76c125	0.000324108	#981d66	0.000709032	#be83a9	0.000591912	#e8551e	0.833241	#006ec0	0.00185845	#f490ff	0.157541	#f2bf40	333.333	1700	crimson
16	0.000437474	#92332d	0.00338022	#76c125	0.000374059	#981d66	0.000814156	#be83a9	0.000676926	#e8551e	0.832754	#006ec0	0.00239532	#f490ff	0.156702	#f2bf40	380.952	1700	crimson
18	0.000495528	#92332d	0.00371826	#76c125	0.00041918	#981d66	0.000869441	#be83a9	0.000744387	#e8551e	0.832909	#006ec0	0.00287426	#f490ff	0.155088	#f2bf40	500	1700	crimson
20	0.000497767	#92332d	0.00397992	#76c125	0.000451675	#981d66	0.00104377	#be83a9	0.000871988	#e8551e	0.832644	#006ec0	0.00339108	#f490ff	0.153923	#f2bf40
22	0.000565872	#92332d	0.00464317	#76c125	0.000521307	#981d66	0.00111784	#be83a9	0.00100147	#e8551e	0.833113	#006ec0	0.00358262	#f490ff	0.152087	#f2bf40
24	0.000596177	#92332d	0.00445649	#76c125	0.000554481	#981d66	0.00115625	#be83a9	0.00114941	#e8551e	0.832673	#006ec0	0.00394186	#f490ff	0.151659	#f2bf40
26	0.00059797	#92332d	0.00467547	#76c125	0.000588871	#981d66	0.00121076	#be83a9	0.00121568	#e8551e	0.832326	#006ec0	0.00440627	#f490ff	0.150818	#f2bf40
28	0.000658201	#92332d	0.0052439	#76c125	0.000634396	#981d66	0.00125218	#be83a9	0.00132198	#e8551e	0.832691	#006ec0	0.00486439	#f490ff	0.148845	#f2bf40
30	0.000670677	#92332d	0.00542046	#76c125	0.000712124	#981d66	0.00132719	#be83a9	0.00145389	#e8551e	0.832547	#006ec0	0.00546819	#f490ff	0.147714	#f2bf40
32	0.000692983	#92332d	0.00599448	#76c125	0.000764594	#981d66	0.00152657	#be83a9	0.00150257	#e8551e	0.832392	#006ec0	0.0060739	#f490ff	0.146314	#f2bf40
34	0.000754035	#92332d	0.00600887	#76c125	0.000785907	#981d66	0.00161863	#be83a9	0.0015709	#e8551e	0.832174	#006ec0	0.00640706	#f490ff	0.14579	#f2bf40
36	0.000816032	#92332d	0.00644507	#76c125	0.000858826	#981d66	0.00171512	#be83a9	0.00170724	#e8551e	0.832937	#006ec0	0.00646371	#f490ff	0.143718	#f2bf40
38	0.000866957	#92332d	0.00657843	#76c125	0.000886299	#981d66	0.00171994	#be83a9	0.00184121	#e8551e	0.832669	#006ec0	0.00687855	#f490ff	0.143034	#f2bf40
40	0.000939288	#92332d	0.00649628	#76c125	0.000901957	#981d66	0.00172576	#be83a9	0.00202201	#e8551e	0.832342	#006ec0	0.00719151	#f490ff	0.142306	#f2bf40
42	0.000972564	#92332d	0.00632198	#76c125	0.000963542	#981d66	0.00195017	#be83a9	0.00209566	#e8551e	0.831888	#006ec0	0.00773045	#f490ff	0.141798	#f2bf40
44	0.0010451	#92332d	0.0065167	#76c125	0.00101938	#981d66	0.00209949	#be83a9	0.00210429	#e8551e	0.831618	#006ec0	0.00811656	#f490ff	0.140915	#f2bf40
46	0.00103924	#92332d	0.00646703	#76c125	0.00107541	#981d66	0.00219569	#be83a9	0.00224308	#e8551e	0.831739	#006ec0	0.00843876	#f490ff	0.139861	#f2bf40
48	0.00105188	#92332d	0.00684622	#76c125	0.00109815	#981d66	0.00224005	#be83a9	0.00231694	#e8551e	0.832248	#006ec0	0.00902091	#f490ff	0.13779	#f2bf40
50	0.00108777	#92332d	0.00742022	#76c125	0.00116874	#981d66	0.00239755	#be83a9	0.00252997	#e8551e	0.832018	#006ec0	0.00967877	#f490ff	0.135949	#f2bf40
52	0.00117474	#92332d	0.00769822	#76c125	0.00127535	#981d66	0.00259782	#be83a9	0.00267376	#e8551e	0.831644	#006ec0	0.0105138	#f490ff	0.134272	#f2bf40
54	0.00126382	#92332d	0.00844227	#76c125	0.00137621	#981d66	0.00261477	#be83a9	0.0028242	#e8551e	0.831005	#006ec0	0.0114236	#f490ff	0.132497	#f2bf40
56	0.00136184	#92332d	0.00874266	#76c125	0.00145022	#981d66	0.00266538	#be83a9	0.00290688	#e8551e	0.83114	#006ec0	0.0120991	#f490ff	0.13053	#f2bf40
58	0.00144063	#92332d	0.00889488	#76c125	0.00152318	#981d66	0.00271703	#be83a9	0.00311772	#e8551e	0.831008	#006ec0	0.0125702	#f490ff	0.129186	#f2bf40
60	0.00146709	#92332d	0.0100179	#76c125	0.00163457	#981d66	0.00273082	#be83a9	0.00316147	#e8551e	0.830537	#006ec0	0.0134114	#f490ff	0.127401	#f2bf40
62	0.00153834	#92332d	0.0102895	#76c125	0.00171422	#981d66	0.00286148	#be83a9	0.00327306	#e8551e	0.830346	#006ec0	0.0144414	#f490ff	0.125766	#f2bf40
64	0.00167398	#92332d	0.011376	#76c125	0.00182095	#981d66	0.00299702	#be83a9	0.00334116	#e8551e	0.830011	#006ec0	0.0151715	#f490ff	0.123577	#f2bf40
66	0.00169378	#92332d	0.0116123	#76c125	0.00191319	#981d66	0.00303846	#be83a9	0.00349355	#e8551e	0.829988	#006ec0	0.0157332	#f490ff	0.121983	#f2bf40
68	0.00180052	#92332d	0.012401	#76c125	0.00201178	#981d66	0.0030423	#be83a9	0.00355982	#e8551e	0.829896	#006ec0	0.0163229	#f490ff	0.120135	#f2bf40
70	0.00182988	#92332d	0.0130927	#76c125	0.0021312	#981d66	0.00324747	#be83a9	0.00350154	#e8551e	0.829579	#006ec0	0.017137	#f490ff	0.11858	#f2bf40
72	0.00182663	#92332d	0.0139079	#76c125	0.0021808	#981d66	0.00325986	#be83a9	0.00363235	#e8551e	0.82905	#006ec0	0.0180232	#f490ff	0.117211	#f2bf40
74	0.00183394	#92332d	0.0146452	#76c125	0.00223725	#981d66	0.0033498	#be83a9	0.00374543	#e8551e	0.828785	#006ec0	0.0188307	#f490ff	0.115372	#f2bf40
76	0.00188434	#92332d	0.0148486	#76c125	0.00229209	#981d66	0.00338278	#be83a9	0.00382766	#e8551e	0.828371	#006ec0	0.0195038	#f490ff	0.11473	#f2bf40
78	0.00190352	#92332d	0.0156388	#76c125	0.0023713	#981d66	0.00341716	#be83a9	0.00403321	#e8551e	0.828222	#006ec0	0.0199469	#f490ff	0.11325	#f2bf40
80	0.0019564	#92332d	0.0158139	#76c125	0.00242497	#981d66	0.00359396	#be83a9	0.00402617	#e8551e	0.828016	#006ec0	0.0209872	#f490ff	0.111542	#f2bf40
82	0.00192161	#92332d	0.0155428	#76c125	0.0025513	#981d66	0.00367179	#be83a9	0.00409917	#e8551e	0.827708	#006ec0	0.0221454	#f490ff	0.110416	#f2bf40
84	0.0019173	#92332d	0.0168054	#76c125	0.00257232	#981d66	0.00379951	#be83a9	0.00418521	#e8551e	0.82762	#006ec0	0.0223911	#f490ff	0.108464	#f2bf40
86	0.00196001	#92332d	0.0169718	#76c125	0.00265752	#981d66	0.00395754	#be83a9	0.00438804	#e8551e	0.827699	#006ec0	0.0232618	#f490ff	0.106596	#f2bf40
88	0.00201342	#92332d	0.0172091	#76c125	0.00269211	#981d66	0.00412215	#be83a9	0.00457433	#e8551e	0.82725	#006ec0	0.0241051	#f490ff	0.105583	#f2bf40
90	0.00214083	#92332d	0.017747	#76c125	0.00274052	#981d66	0.00418071	#be83a9	0.00483447	#e8551e	0.826518	#006ec0	0.0251083	#f490ff	0.104203	#f2bf40
92	0.00213734	#92332d	0.0182705	#76c125	0.00279538	#981d66	0.00424054	#be83a9	0.00494668	#e8551e	0.826275	#006ec0	0.0256157	#f490ff	0.102909	#f2bf40
94	0.00216283	#92332d	0.0185891	#76c125	0.00287142	#981d66	0.00438785	#be83a9	0.00519014	#e8551e	0.825968	#006ec0	0.0266156	#f490ff	0.100989	#f2bf40
96	0.00231424	#92332d	0.0192341	#76c125	0.00300119	#981d66	0.00450089	#be83a9	0.00537494	#e8551e	0.824974	#006ec0	0.027182	#f490ff	0.0997536	#f2bf40
98	0.00235456	#92332d	0.0206256	#76c125	0.0031213	#981d66	0.0046599	#be83a9	0.00549404	#e8551e	0.824417	#006ec0	0.028406	#f490ff	0.0969941	#f2bf40
100	0.00235119	#92332d	0.0211881	#76c125	0.00323176	#981d66	0.00490114	#be83a9	0.00555409	#e8551e	0.824356	#006ec0	0.0301051	#f490ff	0.093911	#f2bf40
102	0.002443	#92332d	0.0216815	#76c125	0.00331182	#981d66	0.00515576	#be83a9	0.00581675	#e8551e	0.823546	#006ec0	0.0321239	#f490ff	0.0912623	#f2bf40
104	0.00252301	#92332d	0.0218506	#76c125	0.00349927	#981d66	0.00508287	#be83a9	0.00606325	#e8551e	0.82304	#006ec0	0.033549	#f490ff	0.0896832	#f2bf40
106	0.00260467	#92332d	0.0217194	#76c125	0.00370397	#981d66	0.00525667	#be83a9	0.00645942	#e8551e	0.822734	#006ec0	0.0352377	#f490ff	0.0871473	#f2bf40
108	0.0025653	#92332d	0.0217392	#76c125	0.00387546	#981d66	0.00541455	#be83a9	0.00672911	#e8551e	0.822208	#006ec0	0.0369264	#f490ff	0.0852902	#f2bf40
110	0.00273316	#92332d	0.0223604	#76c125	0.0039758	#981d66	0.00559833	#be83a9	0.00678931	#e8551e	0.821971	#006ec0	0.0381482	#f490ff	0.0825535	#f2bf40
112	0.00290915	#92332d	0.0226635	#76c125	0.00408633	#981d66	0.00562415	#be83a9	0.00699676	#e8551e	0.82188	#006ec0	0.0401046	#f490ff	0.0798268	#f2bf40
114	0.00297879	#92332d	0.0228643	#76c125	0.00417604	#981d66	0.00581355	#be83a9	0.00703908	#e8551e	0.82218	#006ec0	0.042025	#f490ff	0.0766471	#f2bf40
116	0.00302377	#92332d	0.0228863	#76c125	0.00437328	#981d66	0.00599616	#be83a9	0.00726655	#e8551e	0.821965	#006ec0	0.04378	#f490ff	0.0740833	#f2bf40
118	0.00314081	#92332d	0.0229828	#76c125	0.00459381	#981d66	0.00610643	#be83a9	0.00760295	#e8551e	0.821339	#006ec0	0.0453963	#f490ff	0.0723538	#f2bf40
120	0.003186	#92332d	0.0227353	#76c125	0.00478198	#981d66	0.00626113	#be83a9	0.00760064	#e8551e	0.8215	#006ec0	0.0472693	#f490ff	0.0698238	#f2bf40
122	0.0032787	#92332d	0.0238182	#76c125	0.00484047	#981d66	0.00610652	#be83a9	0.00791306	#e8551e	0.821175	#006ec0	0.0489203	#f490ff	0.0668551	#f2bf40
124	0.00342373	#92332d	0.0234481	#76c125	0.00496431	#981d66	0.00634095	#be83a9	0.00803209	#e8551e	0.820637	#006ec0	0.0505287	#f490ff	0.0649589	#f2bf40
126	0.00353895	#92332d	0.0228621	#76c125	0.00509663	#981d66	0.00662193	#be83a9	0.00815012	#e8551e	0.819901	#006ec0	0.0520797	#f490ff	0.0639157	#f2bf40
128	0.00363401	#92332d	0.0222609	#76c125	0.00523373	#981d66	0.00686434	#be83a9	0.0084161	#e8551e	0.819502	#006ec0	0.053395	#f490ff	0.0625953	#f2bf40
130	0.0037309	#92332d	0.0232031	#76c125	0.0054045	#981d66	0.00696419	#be83a9	0.00854695	#e8551e	0.819191	#006ec0	0.0546491	#f490ff	0.0601227	#f2bf40
132	0.00375564	#92332d	0.0226195	#76c125	0.00555801	#981d66	0.00709338	#be83a9	0.00876755	#e8551e	0.81845	#006ec0	0.0566401	#f490ff	0.0593121	#f2bf40
134	0.00376397	#92332d	0.023547	#76c125	0.00574546	#981d66	0.00709392	#be83a9	0.00890166	#e8551e	0.817928	#006ec0	0.0574861	#f490ff	0.0579353	#f2bf40
136	0.00382829	#92332d	0.0238613	#76c125	0.00590812	#981d66	0.00723075	#be83a9	0.0090292	#e8551e	0.816845	#006ec0	0.0589077	#f490ff	0.0568033	#f2bf40
138	0.00388106	#92332d	0.0241888	#76c125	0.00598215	#981d66	0.00742966	#be83a9	0.00927573	#e8551e	0.816876	#006ec0	0.0600889	#f490ff	0.054368	#f2bf40
140	0.00405725	#92332d	0.0245247	#76c125	0.00608515	#981d66	0.00748499	#be83a9	0.00942128	#e8551e	0.816526	#006ec0	0.0609621	#f490ff	0.0527251	#f2bf40
142	0.00408969	#92332d	0.0243645	#76c125	0.00634112	#981d66	0.00753812	#be83a9	0.00939382	#e8551e	0.815964	#006ec0	0.0624833	#f490ff	0.0520415	#f2bf40
144	0.00416616	#92332d	0.024743	#76c125	0.00655498	#981d66	0.00763532	#be83a9	0.00970193	#e8551e	0.81488	#006ec0	0.0651241	#f490ff	0.0492157	#f2bf40
146	0.00417675	#92332d	0.0260133	#76c125	0.00680808	#981d66	0.00767352	#be83a9	0.00990689	#e8551e	0.813594	#006ec0	0.0670366	#f490ff	0.0469573	#f2bf40
148	0.00424929	#92332d	0.026803	#76c125	0.00702368	#981d66	0.0076967	#be83a9	0.0100268	#e8551e	0.813443	#006ec0	0.0693327	#f490ff	0.0435099	#f2bf40
150	0.00419691	#92332d	0.025423	#76c125	0.00727794	#981d66	0.00790563	#be83a9	0.0100159	#e8551e	0.811791	#006ec0	0.0724105	#f490ff	0.0431389	#f2bf40
152	0.00435165	#92332d	0.025032	#76c125	0.00754686	#981d66	0.00791537	#be83a9	0.0100174	#e8551e	0.810652	#006ec0	0.0753648	#f490ff	0.0414434	#f2bf40
154	0.00444116	#92332d	0.02441	#76c125	0.00766801	#981d66	0.00811922	#be83a9	0.0102047	#e8551e	0.808874	#006ec0	0.0784404	#f490ff	0.0400381	#f2bf40
156	0.00455033	#92332d	0.025326	#76c125	0.00795594	#981d66	0.00823359	#be83a9	0.0103036	#e8551e	0.807699	#006ec0	0.0804327	#f490ff	0.0382799	#f2bf40
158	0.00457003	#92332d	0.0251689	#76c125	0.00823657	#981d66	0.00844691	#be83a9	0.0103092	#e8551e	0.807518	#006ec0	0.0825491	#f490ff	0.035309	#f2bf40
160	0.00468031	#92332d	0.0245153	#76c125	0.00855338	#981d66	0.00857682	#be83a9	0.0104002	#e8551e	0.806528	#006ec0	0.0848417	#f490ff	0.0336774	#f2bf40
162	0.00464622	#92332d	0.0237072	#76c125	0.00869615	#981d66	0.00873408	#be83a9	0.0105807	#e8551e	0.806209	#006ec0	0.0878683	#f490ff	0.0312646	#f2bf40
164	0.0047233	#92332d	0.0238503	#76c125	0.00885357	#981d66	0.00874836	#be83a9	0.0103963	#e8551e	0.805633	#006ec0	0.090509	#f490ff	0.0289396	#f2bf40
166	0.00470438	#92332d	0.023543	#76c125	0.00914242	#981d66	0.00884505	#be83a9	0.0106581	#e8551e	0.80553	#006ec0	0.0923965	#f490ff	0.0268428	#f2bf40
168	0.00479257	#92332d	0.0226015	#76c125	0.00925835	#981d66	0.00903782	#be83a9	0.0104769	#e8551e	0.805219	#006ec0	0.095908	#f490ff	0.0245376	#f2bf40
170	0.00479903	#92332d	0.0229114	#76c125	0.00949135	#981d66	0.00914836	#be83a9	0.0106688	#e8551e	0.803521	#006ec0	0.0979985	#f490ff	0.023771	#f2bf40
172	0.00491069	#92332d	0.0225394	#76c125	0.00971574	#981d66	0.00912634	#be83a9	0.0107523	#e8551e	0.802269	#006ec0	0.100615	#f490ff	0.0226589	#f2bf40
174	0.00497808	#92332d	0.0222359	#76c125	0.00991037	#981d66	0.00915377	#be83a9	0.0106487	#e8551e	0.801477	#006ec0	0.102867	#f490ff	0.0216761	#f2bf40
176	0.0049246	#92332d	0.0222289	#76c125	0.0100823	#981d66	0.0091904	#be83a9	0.0111079	#e8551e	0.801125	#006ec0	0.104323	#f490ff	0.0199543	#f2bf40
178	0.00491957	#92332d	0.0218758	#76c125	0.0102664	#981d66	0.00919567	#be83a9	0.0111836	#e8551e	0.800349	#006ec0	0.106703	#f490ff	0.0187507	#f2bf40
180	0.00499244	#92332d	0.0220682	#76c125	0.0104136	#981d66	0.00922047	#be83a9	0.0114358	#e8551e	0.799463	#006ec0	0.109083	#f490ff	0.0175432	#f2bf40
182	0.00507186	#92332d	0.0217381	#76c125	0.0106115	#981d66	0.00926266	#be83a9	0.0115309	#e8551e	0.798882	#006ec0	0.110171	#f490ff	0.0166999	#f2bf40
184	0.00502048	#92332d	0.0215755	#76c125	0.0107662	#981d66	0.00942237	#be83a9	0.0118886	#e8551e	0.798322	#006ec0	0.112026	#f490ff	0.015303	#f2bf40
186	0.00516693	#92332d	0.0211937	#76c125	0.0109319	#981d66	0.00941555	#be83a9	0.0123349	#e8551e	0.798064	#006ec0	0.113038	#f490ff	0.0142548	#f2bf40
188	0.00527419	#92332d	0.0211689	#76c125	0.0111255	#981d66	0.00957929	#be83a9	0.0123998	#e8551e	0.796932	#006ec0	0.114903	#f490ff	0.0133934	#f2bf40
190	0.00523848	#92332d	0.0200373	#76c125	0.0112778	#981d66	0.00964976	#be83a9	0.0125728	#e8551e	0.795809	#006ec0	0.117278	#f490ff	0.0128953	#f2bf40
192	0.00539724	#92332d	0.0189888	#76c125	0.0116244	#981d66	0.00966376	#be83a9	0.0127926	#e8551e	0.794682	#006ec0	0.120076	#f490ff	0.0126086	#f2bf40
194	0.00544419	#92332d	0.0186214	#76c125	0.0119749	#981d66	0.00970334	#be83a9	0.0132624	#e8551e	0.792617	#006ec0	0.123194	#f490ff	0.011376	#f2bf40
196	0.00552946	#92332d	0.0180532	#76c125	0.0124451	#981d66	0.00993739	#be83a9	0.0134392	#e8551e	0.791328	#006ec0	0.125921	#f490ff	0.0105022	#f2bf40
198	0.00561677	#92332d	0.0173752	#76c125	0.0127162	#981d66	0.00986244	#be83a9	0.0136425	#e8551e	0.790031	#006ec0	0.128763	#f490ff	0.00960987	#f2bf40
200	0.00561788	#92332d	0.0165765	#76c125	0.0131199	#981d66	0.00993392	#be83a9	0.013677	#e8551e	0.788985	#006ec0	0.131034	#f490ff	0.00907279	#f2bf40
202	0.00553954	#92332d	0.0158397	#76c125	0.0134508	#981d66	0.0101254	#be83a9	0.0139577	#e8551e	0.788054	#006ec0	0.133229	#f490ff	0.00815144	#f2bf40
204	0.00547084	#92332d	0.0155103	#76c125	0.0136639	#981d66	0.0102944	#be83a9	0.013805	#e8551e	0.787195	#006ec0	0.135745	#f490ff	0.00720538	#f2bf40
206	0.00555361	#92332d	0.0144119	#76c125	0.0139637	#981d66	0.0104161	#be83a9	0.0141167	#e8551e	0.786286	#006ec0	0.13744	#f490ff	0.00685048	#f2bf40
208	0.00543899	#92332d	0.0137266	#76c125	0.0143089	#981d66	0.01063	#be83a9	0.0141125	#e8551e	0.78577	#006ec0	0.139559	#f490ff	0.00551115	#f2bf40
210	0.00542109	#92332d	0.0135256	#76c125	0.0146189	#981d66	0.0107768	#be83a9	0.0142612	#e8551e	0.784712	#006ec0	0.140766	#f490ff	0.004944	#f2bf40
212	0.00546987	#92332d	0.0135715	#76c125	0.0148358	#981d66	0.0108408	#be83a9	0.0146225	#e8551e	0.784173	#006ec0	0.14171	#f490ff	0.00417099	#f2bf40
214	0.00547356	#92332d	0.0126384	#76c125	0.0152133	#981d66	0.0108816	#be83a9	0.0146936	#e8551e	0.783641	#006ec0	0.143256	#f490ff	0.00418832	#f2bf40
216	0.0055989	#92332d	0.0119579	#76c125	0.0154155	#981d66	0.01096	#be83a9	0.0144929	#e8551e	0.783554	#006ec0	0.14422	#f490ff	0.00380322	#f2bf40
218	0.00585185	#92332d	0.0116374	#76c125	0.0157125	#981d66	0.0106906	#be83a9	0.0149448	#e8551e	0.782587	#006ec0	0.145226	#f490ff	0.00381875	#f2bf40
220	0.00601964	#92332d	0.0117318	#76c125	0.0161294	#981d66	0.0105876	#be83a9	0.0151516	#e8551e	0.781877	#006ec0	0.145918	#f490ff	0.00363545	#f2bf40
222	0.00599327	#92332d	0.0106975	#76c125	0.0164799	#981d66	0.0105951	#be83a9	0.0153899	#e8551e	0.781414	#006ec0	0.147176	#f490ff	0.00364876	#f2bf40
224	0.00626462	#92332d	0.00987181	#76c125	0.0167563	#981d66	0.0106708	#be83a9	0.0157539	#e8551e	0.780369	#006ec0	0.148689	#f490ff	0.00346552	#f2bf40
226	0.00634458	#92332d	0.00993717	#76c125	0.0170717	#981d66	0.0108649	#be83a9	0.0159846	#e8551e	0.77932	#006ec0	0.149572	#f490ff	0.00306963	#f2bf40
228	0.00640609	#92332d	0.00969071	#76c125	0.0174313	#981d66	0.0108993	#be83a9	0.0160151	#e8551e	0.779279	#006ec0	0.149677	#f490ff	0.00308065	#f2bf40
230	0.00634087	#92332d	0.0090723	#76c125	0.0177629	#981d66	0.0110964	#be83a9	0.0159409	#e8551e	0.779303	#006ec0	0.150138	#f490ff	0.00308918	#f2bf40
232	0.00632677	#92332d	0.00812105	#76c125	0.0179567	#981d66	0.0111395	#be83a9	0.0162888	#e8551e	0.77924	#006ec0	0.150796	#f490ff	0.00268566	#f2bf40
234	0.0062957	#92332d	0.00756785	#76c125	0.0183289	#981d66	0.0111647	#be83a9	0.0163814	#e8551e	0.778514	#006ec0	0.152193	#f490ff	0.00249102	#f2bf40
236	0.00622321	#92332d	0.0069981	#76c125	0.0186812	#981d66	0.0114183	#be83a9	0.0164577	#e8551e	0.778133	#006ec0	0.152854	#f490ff	0.00229341	#f2bf40
238	0.00628506	#92332d	0.00729779	#76c125	0.0188263	#981d66	0.0113927	#be83a9	0.0165173	#e8551e	0.778123	#006ec0	0.15305	#f490ff	0.00167372	#f2bf40
240	0.00622417	#92332d	0.00660824	#76c125	0.0194056	#981d66	0.0117273	#be83a9	0.0174144	#e8551e	0.777002	#006ec0	0.15341	#f490ff	0.0016858	#f2bf40
242	0.00668719	#92332d	0.00619166	#76c125	0.0199392	#981d66	0.01173	#be83a9	0.0175266	#e8551e	0.776506	#006ec0	0.154265	#f490ff	0.00127368	#f2bf40
244	0.00690323	#92332d	0.00539714	#76c125	0.0205628	#981d66	0.0114028	#be83a9	0.0179039	#e8551e	0.776749	#006ec0	0.154347	#f490ff	0.000854432	#f2bf40
246	0.00696314	#92332d	0.00516072	#76c125	0.02112	#981d66	0.0116994	#be83a9	0.0185775	#e8551e	0.776109	#006ec0	0.154115	#f490ff	0.000644121	#f2bf40
248	0.00681682	#92332d	0.00465218	#76c125	0.02162	#981d66	0.0118122	#be83a9	0.0193652	#e8551e	0.775834	#006ec0	0.154209	#f490ff	0.000215713	#f2bf40
250	0.00665522	#92332d	0.00376968	#76c125	0.0221328	#981d66	0.0121103	#be83a9	0.0200455	#e8551e	0.775703	#006ec0	0.153976	#f490ff	0.000216875	#f2bf40
252	0.00680212	#92332d	0.00354833	#76c125	0.0227864	#981d66	0.012345	#be83a9	0.0196824	#e8551e	0.775992	#006ec0	0.15351	#f490ff	0.000218009	#f2bf40
254	0.00670591	#92332d	0.00311693	#76c125	0.0229806	#981d66	0.0124816	#be83a9	0.0204634	#e8551e	0.775547	#006ec0	0.153549	#f490ff	0.000218626	#f2bf40
256	0.00703502	#92332d	0.00281832	#76c125	0.0234095	#981d66	0.012039	#be83a9	0.0207395	#e8551e	0.775767	#006ec0	0.15303	#f490ff	0.000219651	#f2bf40
258	0.00704738	#92332d	0.00254204	#76c125	0.0240728	#981d66	0.0121895	#be83a9	0.0212131	#e8551e	0.775953	#006ec0	0.151966	#f490ff	0.000220675	#f2bf40
260	0.00725739	#92332d	0.00222634	#76c125	0.0244727	#981d66	0.0123812	#be83a9	0.0216311	#e8551e	0.775993	#006ec0	0.151156	#f490ff	0.000221721	#f2bf40
262	0.00713261	#92332d	0.00203848	#76c125	0.0251638	#981d66	0.0124637	#be83a9	0.0218492	#e8551e	0.776581	#006ec0	0.150111	#f490ff	0.000222659	#f2bf40
264	0.00718022	#92332d	0.00191731	#76c125	0.0253302	#981d66	0.0127666	#be83a9	0.0223364	#e8551e	0.776032	#006ec0	0.149708	#f490ff	0.000223442	#f2bf40
266	0.0070757	#92332d	0.00198792	#76c125	0.0258106	#981d66	0.0128914	#be83a9	0.0230245	#e8551e	0.775874	#006ec0	0.1487	#f490ff	0.000224401	#f2bf40
268	0.00723854	#92332d	0.001778	#76c125	0.0262546	#981d66	0.0129083	#be83a9	0.0230706	#e8551e	0.776255	#006ec0	0.147864	#f490ff	0.000225299	#f2bf40
270	0.00756873	#92332d	0.00156392	#76c125	0.0266432	#981d66	0.0131386	#be83a9	0.0233132	#e8551e	0.776064	#006ec0	0.147273	#f490ff	0.000226322	#f2bf40
272	0.00742941	#92332d	0.00133221	#76c125	0.0271875	#981d66	0.0133935	#be83a9	0.0242543	#e8551e	0.775566	#006ec0	0.146704	#f490ff	0.000227264	#f2bf40
274	0.00763768	#92332d	0.00114067	#76c125	0.0275117	#981d66	0.0132323	#be83a9	0.0247757	#e8551e	0.775737	#006ec0	0.145751	#f490ff	0.000228181	#f2bf40
276	0.00777858	#92332d	0.00114468	#76c125	0.0280474	#981d66	0.0133007	#be83a9	0.0248051	#e8551e	0.776088	#006ec0	0.144822	#f490ff	0.000228982	#f2bf40
278	0.00788648	#92332d	0.00101996	#76c125	0.028306	#981d66	0.0132152	#be83a9	0.0256805	#e8551e	0.775903	#006ec0	0.143977	#f490ff	0.000229688	#f2bf40
280	0.0079339	#92332d	0.00102213	#76c125	0.0285022	#981d66	0.0132142	#be83a9	0.0259984	#e8551e	0.776159	#006ec0	0.143103	#f490ff	0.000230176	#f2bf40
282	0.00798676	#92332d	0.00102673	#76c125	0.0290988	#981d66	0.0132819	#be83a9	0.0265922	#e8551e	0.77606	#006ec0	0.141927	#f490ff	0.000231213	#f2bf40
284	0.00794576	#92332d	0.000665201	#76c125	0.0296593	#981d66	0.0136304	#be83a9	0.0268725	#e8551e	0.776227	#006ec0	0.141068	#f490ff	0.000232039	#f2bf40
286	0.00799353	#92332d	0.000746971	#76c125	0.0298669	#981d66	0.0134985	#be83a9	0.0275608	#e8551e	0.775992	#006ec0	0.140457	#f490ff	0.000232629	#f2bf40
288	0.00819205	#92332d	0.000672467	#76c125	0.0306582	#981d66	0.0140448	#be83a9	0.0278246	#e8551e	0.775791	#006ec0	0.138845	#f490ff	0.000234573	#f2bf40
290	0.00823906	#92332d	0.000757136	#76c125	0.032125	#981d66	0.0141973	#be83a9	0.0286184	#e8551e	0.775254	#006ec0	0.137164	#f490ff	0.000236698	#f2bf40
292	0.00816237	#92332d	0.000761149	#76c125	0.0325711	#981d66	0.014515	#be83a9	0.0300452	#e8551e	0.774637	#006ec0	0.13584	#f490ff	0	#f2bf40
294	0.00819199	#92332d	0.000686754	#76c125	0.0333182	#981d66	0.0151218	#be83a9	0.0309065	#e8551e	0.774272	#006ec0	0.134138	#f490ff	0	#f2bf40
296	0.00820369	#92332d	0.00069022	#76c125	0.0339509	#981d66	0.0149887	#be83a9	0.0324032	#e8551e	0.77402	#006ec0	0.132441	#f490ff	0	#f2bf40
298	0.00824426	#92332d	0.000451591	#76c125	0.0343265	#981d66	0.0148395	#be83a9	0.0336176	#e8551e	0.774181	#006ec0	0.130927	#f490ff	0	#f2bf40
300	0.00855357	#92332d	0.000482792	#76c125	0.0346272	#981d66	0.0150463	#be83a9	0.0350305	#e8551e	0.773051	#006ec0	0.12975	#f490ff	0	#f2bf40
302	0.00875695	#92332d	0.000484505	#76c125	0.0351541	#981d66	0.0151663	#be83a9	0.0354603	#e8551e	0.773049	#006ec0	0.128791	#f490ff	0	#f2bf40
304	0.00910289	#92332d	0.000486823	#76c125	0.0356081	#981d66	0.015268	#be83a9	0.0356551	#e8551e	0.772717	#006ec0	0.128011	#f490ff	0	#f2bf40
306	0.00970625	#92332d	0.00049034	#76c125	0.0363204	#981d66	0.0157152	#be83a9	0.036199	#e8551e	0.772315	#006ec0	0.126187	#f490ff	0	#f2bf40
308	0.00973225	#92332d	0.000368089	#76c125	0.0373062	#981d66	0.0161969	#be83a9	0.0374098	#e8551e	0.772026	#006ec0	0.124037	#f490ff	0	#f2bf40
310	0.0103306	#92332d	0.000286961	#76c125	0.0376981	#981d66	0.0161445	#be83a9	0.0380897	#e8551e	0.772465	#006ec0	0.121972	#f490ff	0	#f2bf40
312	0.0103973	#92332d	0.000289071	#76c125	0.0383603	#981d66	0.0169034	#be83a9	0.039471	#e8551e	0.771169	#006ec0	0.12041	#f490ff	0	#f2bf40
314	0.0104659	#92332d	0.000290642	#76c125	0.0388169	#981d66	0.0173698	#be83a9	0.0406435	#e8551e	0.771197	#006ec0	0.118133	#f490ff	0	#f2bf40
316	0.0106065	#92332d	0.000291942	#76c125	0.0391882	#981d66	0.0178152	#be83a9	0.0419396	#e8551e	0.770683	#006ec0	0.116543	#f490ff	0	#f2bf40
318	0.0106821	#92332d	0.000293885	#76c125	0.0398784	#981d66	0.0184138	#be83a9	0.0438535	#e8551e	0.769166	#006ec0	0.114935	#f490ff	0	#f2bf40
320	0.0107858	#92332d	0.000295914	#76c125	0.0405304	#981d66	0.0188936	#be83a9	0.045166	#e8551e	0.768674	#006ec0	0.112815	#f490ff	0	#f2bf40
322	0.0111908	#92332d	0	#76c125	0.0408436	#981d66	0.0187976	#be83a9	0.0467814	#e8551e	0.767659	#006ec0	0.111956	#f490ff	0	#f2bf40
324	0.0116882	#92332d	0	#76c125	0.0410196	#981d66	0.0192914	#be83a9	0.0474582	#e8551e	0.767086	#006ec0	0.110687	#f490ff	0	#f2bf40
326	0.0121883	#92332d	0	#76c125	0.0417248	#981d66	0.0194166	#be83a9	0.0481388	#e8551e	0.766352	#006ec0	0.109485	#f490ff	0	#f2bf40
328	0.0128053	#92332d	0.000129313	#76c125	0.0421669	#981d66	0.0193467	#be83a9	0.0484643	#e8551e	0.766553	#006ec0	0.107799	#f490ff	0	#f2bf40
330	0.0128609	#92332d	0.00013005	#76c125	0.0426533	#981d66	0.0201592	#be83a9	0.0495059	#e8551e	0.765883	#006ec0	0.106038	#f490ff	0	#f2bf40
332	0.0131083	#92332d	0.000130803	#76c125	0.0432643	#981d66	0.0206097	#be83a9	0.0502098	#e8551e	0.765249	#006ec0	0.10468	#f490ff	0	#f2bf40
334	0.0136038	#92332d	0	#76c125	0.0435691	#981d66	0.0208526	#be83a9	0.0516588	#e8551e	0.76454	#006ec0	0.103005	#f490ff	0	#f2bf40
336	0.0135042	#92332d	0	#76c125	0.0442387	#981d66	0.0214488	#be83a9	0.0534645	#e8551e	0.763576	#006ec0	0.100896	#f490ff	0	#f2bf40
338	0.0142748	#92332d	0	#76c125	0.0450572	#981d66	0.0209374	#be83a9	0.0549685	#e8551e	0.763682	#006ec0	0.0984262	#f490ff	0	#f2bf40
340	0.0149151	#92332d	0	#76c125	0.0457115	#981d66	0.0211497	#be83a9	0.0559725	#e8551e	0.763364	#006ec0	0.0963807	#f490ff	0	#f2bf40
342	0.0149664	#92332d	0	#76c125	0.0465065	#981d66	0.0221322	#be83a9	0.0577547	#e8551e	0.762576	#006ec0	0.0936145	#f490ff	0	#f2bf40
344	0.0150406	#92332d	0	#76c125	0.047313	#981d66	0.0228665	#be83a9	0.0601653	#e8551e	0.761409	#006ec0	0.0908286	#f490ff	0	#f2bf40
346	0.0147113	#92332d	0	#76c125	0.0482	#981d66	0.0235484	#be83a9	0.0628127	#e8551e	0.760155	#006ec0	0.0881962	#f490ff	0	#f2bf40
348	0.0148831	#92332d	0	#76c125	0.0482483	#981d66	0.0239516	#be83a9	0.0662296	#e8551e	0.758796	#006ec0	0.0854646	#f490ff	0	#f2bf40
350	0.0156004	#92332d	0	#76c125	0.0487871	#981d66	0.0248717	#be83a9	0.0683826	#e8551e	0.757269	#006ec0	0.0828466	#f490ff	0	#f2bf40
352	0.0159485	#92332d	0	#76c125	0.0495614	#981d66	0.0259847	#be83a9	0.0702593	#e8551e	0.7566	#006ec0	0.0793417	#f490ff	0	#f2bf40
354	0.0162355	#92332d	0	#76c125	0.050263	#981d66	0.0262254	#be83a9	0.0731276	#e8551e	0.754562	#006ec0	0.0774138	#f490ff	0	#f2bf40
356	0.017025	#92332d	0	#76c125	0.0506718	#981d66	0.0259286	#be83a9	0.0743137	#e8551e	0.754237	#006ec0	0.075702	#f490ff	0	#f2bf40
358	0.0179424	#92332d	0	#76c125	0.0509515	#981d66	0.0259612	#be83a9	0.0772714	#e8551e	0.751783	#006ec0	0.0740647	#f490ff	0	#f2bf40
360	0.0194637	#92332d	0	#76c125	0.0514546	#981d66	0.0263574	#be83a9	0.0778061	#e8551e	0.750473	#006ec0	0.072334	#f490ff	0	#f2bf40
362	0.019554	#92332d	0	#76c125	0.0517692	#981d66	0.0270147	#be83a9	0.0808098	#e8551e	0.74843	#006ec0	0.0703882	#f490ff	0	#f2bf40
364	0.0201369	#92332d	0	#76c125	0.052232	#981d66	0.0272073	#be83a9	0.0839904	#e8551e	0.746174	#006ec0	0.0681898	#f490ff	0	#f2bf40
366	0.0209296	#92332d	0	#76c125	0.0529219	#981d66	0.0274984	#be83a9	0.0850371	#e8551e	0.745704	#006ec0	0.0658977	#f490ff	0	#f2bf40
368	0.0216269	#92332d	0	#76c125	0.0531808	#981d66	0.0280386	#be83a9	0.0870171	#e8551e	0.744158	#006ec0	0.0639816	#f490ff	0	#f2bf40
370	0.0218712	#92332d	0	#76c125	0.0538211	#981d66	0.0284395	#be83a9	0.090151	#e8551e	0.742837	#006ec0	0.0610968	#f490ff	0	#f2bf40
372	0.0223226	#92332d	0	#76c125	0.0539272	#981d66	0.0287498	#be83a9	0.093387	#e8551e	0.740689	#006ec0	0.0593141	#f490ff	0	#f2bf40
374	0.0229612	#92332d	0	#76c125	0.053756	#981d66	0.0290628	#be83a9	0.0964614	#e8551e	0.738257	#006ec0	0.0579332	#f490ff	0	#f2bf40
376	0.0241424	#92332d	0	#76c125	0.053947	#981d66	0.0294311	#be83a9	0.0987338	#e8551e	0.736187	#006ec0	0.0560365	#f490ff	0	#f2bf40
378	0.0244788	#92332d	0	#76c125	0.0544016	#981d66	0.0311773	#be83a9	0.101351	#e8551e	0.733159	#006ec0	0.0539849	#f490ff	0	#f2bf40
380	0.0254907	#92332d	0	#76c125	0.0539746	#981d66	0.0316083	#be83a9	0.10445	#e8551e	0.730319	#006ec0	0.0526357	#f490ff	0	#f2bf40
382	0.0262525	#92332d	0	#76c125	0.0541144	#981d66	0.031651	#be83a9	0.106891	#e8551e	0.728351	#006ec0	0.0512775	#f490ff	0	#f2bf40
384	0.0261673	#92332d	0	#76c125	0.0540913	#981d66	0.0320538	#be83a9	0.11089	#e8551e	0.72633	#006ec0	0.0489881	#f490ff	0	#f2bf40
386	0.0271286	#92332d	0	#76c125	0.0542193	#981d66	0.0322714	#be83a9	0.113838	#e8551e	0.724656	#006ec0	0.046445	#f490ff	0	#f2bf40
388	0.0275478	#92332d	0	#76c125	0.0541809	#981d66	0.0335165	#be83a9	0.116258	#e8551e	0.722021	#006ec0	0.0450572	#f490ff	0	#f2bf40
390	0.0281874	#92332d	0	#76c125	0.0542242	#981d66	0.0347824	#be83a9	0.119295	#e8551e	0.718729	#006ec0	0.0432838	#f490ff	0	#f2bf40
392	0.0286885	#92332d	0	#76c125	0.0541306	#981d66	0.0353641	#be83a9	0.121959	#e8551e	0.716667	#006ec0	0.0419072	#f490ff	0	#f2bf40
394	0.0298812	#92332d	0	#76c125	0.0539142	#981d66	0.0361935	#be83a9	0.124684	#e8551e	0.713932	#006ec0	0.0400866	#f490ff	0	#f2bf40
396	0.0312448	#92332d	0	#76c125	0.0539306	#981d66	0.0367033	#be83a9	0.127505	#e8551e	0.710816	#006ec0	0.0386872	#f490ff	0	#f2bf40
398	0.032386	#92332d	0	#76c125	0.0540167	#981d66	0.0372607	#be83a9	0.130188	#e8551e	0.707975	#006ec0	0.0371667	#f490ff	0	#f2bf40
400	0.0328789	#92332d	0	#76c125	0.0540532	#981d66	0.03769	#be83a9	0.13382	#e8551e	0.705791	#006ec0	0.0347981	#f490ff	0	#f2bf40
402	0.0343209	#92332d	0	#76c125	0.0542842	#981d66	0.03837	#be83a9	0.134837	#e8551e	0.704439	#006ec0	0.032569	#f490ff	0	#f2bf40
404	0.0348312	#92332d	0	#76c125	0.0542271	#981d66	0.0391521	#be83a9	0.137853	#e8551e	0.701401	#006ec0	0.0314865	#f490ff	0	#f2bf40
406	0.0351467	#92332d	0	#76c125	0.053914	#981d66	0.040192	#be83a9	0.140067	#e8551e	0.698748	#006ec0	0.0309366	#f490ff	0	#f2bf40
408	0.0360285	#92332d	0	#76c125	0.0536352	#981d66	0.0406259	#be83a9	0.143439	#e8551e	0.695481	#006ec0	0.0298172	#f490ff	0	#f2bf40
410	0.0370415	#92332d	0	#76c125	0.0534669	#981d66	0.0410946	#be83a9	0.145602	#e8551e	0.693617	#006ec0	0.0281985	#f490ff	0	#f2bf40
412	0.0374961	#92332d	0	#76c125	0.0532342	#981d66	0.0416545	#be83a9	0.149132	#e8551e	0.690323	#006ec0	0.0272951	#f490ff	0	#f2bf40
414	0.038117	#92332d	0	#76c125	0.0531017	#981d66	0.042661	#be83a9	0.152826	#e8551e	0.686716	#006ec0	0.0257804	#f490ff	0	#f2bf40
416	0.0398571	#92332d	0	#76c125	0.0525689	#981d66	0.0432249	#be83a9	0.155704	#e8551e	0.683271	#006ec0	0.0245111	#f490ff	0	#f2bf40
418	0.0414305	#92332d	0	#76c125	0.052495	#981d66	0.0437904	#be83a9	0.159092	#e8551e	0.679666	#006ec0	0.0227584	#f490ff	0	#f2bf40
420	0.0427392	#92332d	0	#76c125	0.0522207	#981d66	0.0446386	#be83a9	0.161783	#e8551e	0.676591	#006ec0	0.021278	#f490ff	0	#f2bf40
422	0.0435044	#92332d	0	#76c125	0.0517329	#981d66	0.0460169	#be83a9	0.164403	#e8551e	0.673253	#006ec0	0.0203666	#f490ff	0	#f2bf40
424	0.0451083	#92332d	0	#76c125	0.0513849	#981d66	0.0465392	#be83a9	0.166803	#e8551e	0.670591	#006ec0	0.0189925	#f490ff	0	#f2bf40
426	0.0475633	#92332d	0	#76c125	0.0508302	#981d66	0.0460838	#be83a9	0.168042	#e8551e	0.668624	#006ec0	0.0182437	#f490ff	0	#f2bf40
428	0.0481322	#92332d	0	#76c125	0.0501712	#981d66	0.0470347	#be83a9	0.172472	#e8551e	0.664328	#006ec0	0.0174024	#f490ff	0	#f2bf40
430	0.0485154	#92332d	0	#76c125	0.0496894	#981d66	0.0480603	#be83a9	0.175832	#e8551e	0.661155	#006ec0	0.0163012	#f490ff	0	#f2bf40
432	0.0496483	#92332d	0	#76c125	0.0494976	#981d66	0.0487778	#be83a9	0.177596	#e8551e	0.659123	#006ec0	0.0149764	#f490ff	0	#f2bf40
434	0.0506819	#92332d	0	#76c125	0.0492119	#981d66	0.0499539	#be83a9	0.178569	#e8551e	0.656721	#006ec0	0.0144675	#f490ff	0	#f2bf40
436	0.0520904	#92332d	0	#76c125	0.0485659	#981d66	0.0508146	#be83a9	0.183014	#e8551e	0.652026	#006ec0	0.0130555	#f490ff	0	#f2bf40
438	0.0533905	#92332d	0	#76c125	0.0476266	#981d66	0.0516599	#be83a9	0.186431	#e8551e	0.6479	#006ec0	0.0126214	#f490ff	0	#f2bf40
440	0.0544517	#92332d	0	#76c125	0.0470839	#981d66	0.0527334	#be83a9	0.188964	#e8551e	0.644654	#006ec0	0.0117829	#f490ff	0	#f2bf40
442	0.0551372	#92332d	0	#76c125	0.0460443	#981d66	0.0536384	#be83a9	0.192698	#e8551e	0.641343	#006ec0	0.0108152	#f490ff	0	#f2bf40
444	0.0558818	#92332d	0	#76c125	0.0453833	#981d66	0.0560052	#be83a9	0.195889	#e8551e	0.636188	#006ec0	0.0103844	#f490ff	0	#f2bf40
446	0.0569826	#92332d	0	#76c125	0.0447814	#981d66	0.0572984	#be83a9	0.198654	#e8551e	0.632245	#006ec0	0.00977392	#f490ff	0	#f2bf40
448	0.0579288	#92332d	0	#76c125	0.0442556	#981d66	0.0589845	#be83a9	0.201145	#e8551e	0.627887	#006ec0	0.00960425	#f490ff	0	#f2bf40
450	0.059652	#92332d	0	#76c125	0.0437025	#981d66	0.0602523	#be83a9	0.203537	#e8551e	0.62377	#006ec0	0.00886032	#f490ff	0	#f2bf40
452	0.060273	#92332d	0	#76c125	0.0430445	#981d66	0.0608423	#be83a9	0.206823	#e8551e	0.620135	#006ec0	0.00867145	#f490ff	0	#f2bf40
454	0.06267	#92332d	0	#76c125	0.0425714	#981d66	0.0608041	#be83a9	0.20824	#e8551e	0.617429	#006ec0	0.00809879	#f490ff	0	#f2bf40
456	0.0642619	#92332d	0	#76c125	0.0419086	#981d66	0.0599826	#be83a9	0.211525	#e8551e	0.614752	#006ec0	0.00736816	#f490ff	0	#f2bf40
458	0.0659617	#92332d	0	#76c125	0.0412831	#981d66	0.0606873	#be83a9	0.213233	#e8551e	0.611607	#006ec0	0.00703556	#f490ff	0	#f2bf40
460	0.0678045	#92332d	0	#76c125	0.0407601	#981d66	0.060983	#be83a9	0.214128	#e8551e	0.609274	#006ec0	0.0069187	#f490ff	0	#f2bf40
462	0.0694533	#92332d	0	#76c125	0.0397009	#981d66	0.0615097	#be83a9	0.217359	#e8551e	0.605208	#006ec0	0.00666731	#f490ff	0	#f2bf40
464	0.0713486	#92332d	0	#76c125	0.0387534	#981d66	0.0618954	#be83a9	0.218875	#e8551e	0.60256	#006ec0	0.00645218	#f490ff	0	#f2bf40
466	0.0729401	#92332d	0	#76c125	0.0379343	#981d66	0.061253	#be83a9	0.221141	#e8551e	0.6009	#006ec0	0.00570215	#f490ff	0	#f2bf40
468	0.0746269	#92332d	0	#76c125	0.0371295	#981d66	0.0612533	#be83a9	0.224189	#e8551e	0.597575	#006ec0	0.00511212	#f490ff	0	#f2bf40
470	0.075902	#92332d	0	#76c125	0.0363083	#981d66	0.0621497	#be83a9	0.227723	#e8551e	0.593331	#006ec0	0.00452087	#f490ff	0	#f2bf40
472	0.0778542	#92332d	0	#76c125	0.0356331	#981d66	0.0633726	#be83a9	0.228826	#e8551e	0.590027	#006ec0	0.00416391	#f490ff	0	#f2bf40
474	0.0796583	#92332d	0	#76c125	0.0349902	#981d66	0.0637123	#be83a9	0.230541	#e8551e	0.587025	#006ec0	0.00397095	#f490ff	0	#f2bf40
476	0.080501	#92332d	0	#76c125	0.0342834	#981d66	0.0659351	#be83a9	0.231292	#e8551e	0.584306	#006ec0	0.00356215	#f490ff	0	#f2bf40
478	0.0819241	#92332d	0	#76c125	0.0334067	#981d66	0.0663717	#be83a9	0.233476	#e8551e	0.581146	#006ec0	0.00357245	#f490ff	0	#f2bf40
480	0.0844646	#92332d	0	#76c125	0.0326728	#981d66	0.0667192	#be83a9	0.234137	#e8551e	0.578448	#006ec0	0.0034405	#f490ff	0	#f2bf40
482	0.0870331	#92332d	0	#76c125	0.0318283	#981d66	0.0669998	#be83a9	0.236168	#e8551e	0.574696	#006ec0	0.00314932	#f490ff	0	#f2bf40
484	0.0892087	#92332d	0	#76c125	0.0310014	#981d66	0.0672138	#be83a9	0.238048	#e8551e	0.571348	#006ec0	0.00303641	#f490ff	0	#f2bf40
486	0.0902655	#92332d	0	#76c125	0.0302335	#981d66	0.068546	#be83a9	0.239872	#e8551e	0.567896	#006ec0	0.00304618	#f490ff	0	#f2bf40
488	0.0926892	#92332d	0	#76c125	0.0296092	#981d66	0.0690212	#be83a9	0.240385	#e8551e	0.565279	#006ec0	0.00290833	#f490ff	0	#f2bf40
490	0.0947349	#92332d	0	#76c125	0.029017	#981d66	0.0708033	#be83a9	0.241271	#e8551e	0.561151	#006ec0	0.00292561	#f490ff	0	#f2bf40
492	0.0979588	#92332d	0	#76c125	0.0283777	#981d66	0.0713241	#be83a9	0.240716	#e8551e	0.558697	#006ec0	0.00282862	#f490ff	0	#f2bf40
494	0.101177	#92332d	0	#76c125	0.0281045	#981d66	0.0719373	#be83a9	0.239994	#e8551e	0.556146	#006ec0	0.00254308	#f490ff	0	#f2bf40
496	0.103477	#92332d	0	#76c125	0.0272912	#981d66	0.0715712	#be83a9	0.241096	#e8551e	0.553935	#006ec0	0.00255119	#f490ff	0	#f2bf40
498	0.104815	#92332d	0	#76c125	0.0266644	#981d66	0.0746114	#be83a9	0.242243	#e8551e	0.549397	#006ec0	0.0021901	#f490ff	0	#f2bf40
