# Supplementary material for: Ion correlations explain kinetic selectivity in diffusion-limited solid-state synthesis reactions
Source: Nat Mater. 2026 Apr 28;25(8):1385–92. doi: 10.1038/s41563-026-02596-5 (PMC13421335; doi:10.1038/s41563-026-02596-5)
Supplement: Supplementary file 5 — Phase traces (molar fraction versus reaction step) and temperature profiles for all phases appearing in ReactCA simulations of reactions (Fig. 5a,b). [file 41563_2026_2596_MOESM5_ESM.xlsx]

## Sheet: Figure_5A_left
x	Ba2Ti9O20_y	Ba2Ti9O20_color	BaTiO3_y	BaTiO3_color	Ba4Ti13O30_y	Ba4Ti13O30_color	BaTi5O11_y	BaTi5O11_color	BaTi4O9_y	BaTi4O9_color	TiO2_y	TiO2_color	BaTi2O5_y	BaTi2O5_color	BaO_y	BaO_color	temperature_x	Temperature_y	Temperature_color
0	0	#92332d	0	#76c125	0	#981d66	0	#be83a9	0	#e8551e	0.81834	#006ec0	0	#f490ff	0.18166	#f2bf40	0	1000	crimson
2	0.000409866	#92332d	0.00470295	#76c125	0.00228666	#981d66	0.000192534	#be83a9	0.000631007	#e8551e	0.818433	#006ec0	0.00281086	#f490ff	0.168664	#f2bf40	16.6667	1100	crimson
4	0.000545324	#92332d	0.0106182	#76c125	0.00373891	#981d66	0.000364009	#be83a9	0.000948173	#e8551e	0.816918	#006ec0	0.00521851	#f490ff	0.158126	#f2bf40	33.3333	1200	crimson
6	0.000753996	#92332d	0.0148968	#76c125	0.00482097	#981d66	0.000595739	#be83a9	0.00109498	#e8551e	0.81695	#006ec0	0.00762701	#f490ff	0.147719	#f2bf40	50	1300	crimson
8	0.000901496	#92332d	0.0182446	#76c125	0.00569313	#981d66	0.000809045	#be83a9	0.00126365	#e8551e	0.816972	#006ec0	0.00927741	#f490ff	0.140089	#f2bf40	66.6667	1400	crimson
10	0.00101655	#92332d	0.0201634	#76c125	0.00642351	#981d66	0.0010495	#be83a9	0.00138029	#e8551e	0.815911	#006ec0	0.0110492	#f490ff	0.134928	#f2bf40	83.3333	1400	crimson
12	0.00107537	#92332d	0.0224656	#76c125	0.00684457	#981d66	0.0012047	#be83a9	0.00164787	#e8551e	0.815609	#006ec0	0.0125077	#f490ff	0.129559	#f2bf40	333.333	1700	crimson
14	0.00117649	#92332d	0.0248713	#76c125	0.00728338	#981d66	0.00147426	#be83a9	0.00186917	#e8551e	0.815648	#006ec0	0.0136395	#f490ff	0.123406	#f2bf40	500	1700	crimson
16	0.00128147	#92332d	0.0268962	#76c125	0.00757185	#981d66	0.00169761	#be83a9	0.00223199	#e8551e	0.814406	#006ec0	0.0151646	#f490ff	0.119203	#f2bf40
18	0.0013139	#92332d	0.03033	#76c125	0.00800052	#981d66	0.00190404	#be83a9	0.00248674	#e8551e	0.813966	#006ec0	0.0171383	#f490ff	0.112292	#f2bf40
20	0.00159486	#92332d	0.0324098	#76c125	0.00867623	#981d66	0.00217843	#be83a9	0.00278093	#e8551e	0.81419	#006ec0	0.0193626	#f490ff	0.104995	#f2bf40
22	0.00176777	#92332d	0.0356105	#76c125	0.00909093	#981d66	0.00236291	#be83a9	0.00311165	#e8551e	0.813279	#006ec0	0.0204362	#f490ff	0.0992531	#f2bf40
24	0.00181551	#92332d	0.0375617	#76c125	0.00932301	#981d66	0.0031267	#be83a9	0.00341826	#e8551e	0.811815	#006ec0	0.0220878	#f490ff	0.0946736	#f2bf40
26	0.00196859	#92332d	0.0392468	#76c125	0.00953058	#981d66	0.00345882	#be83a9	0.00371361	#e8551e	0.811103	#006ec0	0.0236502	#f490ff	0.0898077	#f2bf40
28	0.00219078	#92332d	0.0402018	#76c125	0.00970861	#981d66	0.00407832	#be83a9	0.00424258	#e8551e	0.809615	#006ec0	0.0247978	#f490ff	0.0870846	#f2bf40
30	0.00237398	#92332d	0.0418413	#76c125	0.009884	#981d66	0.00446261	#be83a9	0.0045822	#e8551e	0.810171	#006ec0	0.0269597	#f490ff	0.0806636	#f2bf40
32	0.00248592	#92332d	0.0431883	#76c125	0.0100155	#981d66	0.00481897	#be83a9	0.00494585	#e8551e	0.809338	#006ec0	0.0284278	#f490ff	0.076979	#f2bf40
34	0.002849	#92332d	0.050959	#76c125	0.00985063	#981d66	0.00577106	#be83a9	0.0055537	#e8551e	0.80576	#006ec0	0.0331935	#f490ff	0.0652696	#f2bf40
36	0.00350605	#92332d	0.0604651	#76c125	0.00958928	#981d66	0.0067863	#be83a9	0.00597009	#e8551e	0.800256	#006ec0	0.0403054	#f490ff	0.0533581	#f2bf40
38	0.00387501	#92332d	0.0628978	#76c125	0.00982818	#981d66	0.00750445	#be83a9	0.00688727	#e8551e	0.795161	#006ec0	0.0487856	#f490ff	0.0458546	#f2bf40
40	0.00397879	#92332d	0.0668485	#76c125	0.0100818	#981d66	0.00820149	#be83a9	0.00768938	#e8551e	0.792167	#006ec0	0.0537696	#f490ff	0.0384133	#f2bf40
42	0.00420974	#92332d	0.068614	#76c125	0.0101962	#981d66	0.00902874	#be83a9	0.00792514	#e8551e	0.788165	#006ec0	0.060265	#f490ff	0.0338608	#f2bf40
44	0.00442747	#92332d	0.0675003	#76c125	0.010359	#981d66	0.00951904	#be83a9	0.00838591	#e8551e	0.785271	#006ec0	0.0662861	#f490ff	0.0306695	#f2bf40
46	0.00495865	#92332d	0.0672268	#76c125	0.010575	#981d66	0.0101025	#be83a9	0.00892905	#e8551e	0.781357	#006ec0	0.0721262	#f490ff	0.0281407	#f2bf40
48	0.00544415	#92332d	0.0674837	#76c125	0.0105778	#981d66	0.0104739	#be83a9	0.00952283	#e8551e	0.777293	#006ec0	0.0768661	#f490ff	0.0263559	#f2bf40
50	0.00549478	#92332d	0.0675126	#76c125	0.0106675	#981d66	0.0115513	#be83a9	0.0103941	#e8551e	0.773611	#006ec0	0.082003	#f490ff	0.0234581	#f2bf40
52	0.00565453	#92332d	0.065683	#76c125	0.0105718	#981d66	0.0129897	#be83a9	0.0121491	#e8551e	0.768398	#006ec0	0.0912098	#f490ff	0.0183447	#f2bf40
54	0.00619705	#92332d	0.0624959	#76c125	0.0104768	#981d66	0.0146519	#be83a9	0.0132802	#e8551e	0.763387	#006ec0	0.0994415	#f490ff	0.0158135	#f2bf40
56	0.00643841	#92332d	0.0595439	#76c125	0.0106235	#981d66	0.0162218	#be83a9	0.0140518	#e8551e	0.761726	#006ec0	0.104826	#f490ff	0.0121614	#f2bf40
58	0.00718087	#92332d	0.0570726	#76c125	0.0106988	#981d66	0.0172706	#be83a9	0.0158158	#e8551e	0.756514	#006ec0	0.111352	#f490ff	0.0100167	#f2bf40
60	0.0080114	#92332d	0.054062	#76c125	0.0109506	#981d66	0.018821	#be83a9	0.0171396	#e8551e	0.753152	#006ec0	0.115506	#f490ff	0.00838237	#f2bf40
62	0.00864233	#92332d	0.0529571	#76c125	0.0111987	#981d66	0.0207904	#be83a9	0.0183538	#e8551e	0.748304	#006ec0	0.119999	#f490ff	0.00625078	#f2bf40
64	0.00920244	#92332d	0.0497553	#76c125	0.0111198	#981d66	0.0227392	#be83a9	0.0187413	#e8551e	0.745105	#006ec0	0.12442	#f490ff	0.00570874	#f2bf40
66	0.00946301	#92332d	0.0472692	#76c125	0.0111239	#981d66	0.0241718	#be83a9	0.0212745	#e8551e	0.741335	#006ec0	0.127006	#f490ff	0.0049327	#f2bf40
68	0.0101396	#92332d	0.0375419	#76c125	0.0118135	#981d66	0.0274007	#be83a9	0.0229385	#e8551e	0.734299	#006ec0	0.139419	#f490ff	0.00398297	#f2bf40
70	0.0111505	#92332d	0.0315325	#76c125	0.0118137	#981d66	0.0297145	#be83a9	0.0255908	#e8551e	0.726881	#006ec0	0.148081	#f490ff	0.00294884	#f2bf40
72	0.0119678	#92332d	0.0278153	#76c125	0.0121123	#981d66	0.033021	#be83a9	0.0266978	#e8551e	0.722143	#006ec0	0.152606	#f490ff	0.00208785	#f2bf40
74	0.0128147	#92332d	0.0244947	#76c125	0.0124263	#981d66	0.0363464	#be83a9	0.0292381	#e8551e	0.716403	#006ec0	0.155275	#f490ff	0.00166217	#f2bf40
76	0.0140662	#92332d	0.0223973	#76c125	0.0127889	#981d66	0.0378886	#be83a9	0.0319903	#e8551e	0.712692	#006ec0	0.155802	#f490ff	0.00121128	#f2bf40
78	0.0151261	#92332d	0.0193435	#76c125	0.0127376	#981d66	0.0407966	#be83a9	0.0348932	#e8551e	0.708055	#006ec0	0.156575	#f490ff	0.000988555	#f2bf40
80	0.0152644	#92332d	0.0174165	#76c125	0.0132993	#981d66	0.0448758	#be83a9	0.037281	#e8551e	0.703732	#006ec0	0.155549	#f490ff	0.00100961	#f2bf40
82	0.0163045	#92332d	0.0137129	#76c125	0.0137628	#981d66	0.0483593	#be83a9	0.0386141	#e8551e	0.700778	#006ec0	0.155542	#f490ff	0.000774419	#f2bf40
84	0.0173874	#92332d	0.0111796	#76c125	0.0142957	#981d66	0.0516861	#be83a9	0.0399029	#e8551e	0.697233	#006ec0	0.155303	#f490ff	0.000527774	#f2bf40
86	0.0193652	#92332d	0.00983434	#76c125	0.0150991	#981d66	0.0528458	#be83a9	0.0416826	#e8551e	0.69462	#006ec0	0.153513	#f490ff	0.000538831	#f2bf40
88	0.0204666	#92332d	0.00819153	#76c125	0.0153736	#981d66	0.0558118	#be83a9	0.0441666	#e8551e	0.690262	#006ec0	0.152665	#f490ff	0.000274625	#f2bf40
90	0.0213583	#92332d	0.00773121	#76c125	0.0159889	#981d66	0.0587561	#be83a9	0.0468094	#e8551e	0.686523	#006ec0	0.149916	#f490ff	0.000279574	#f2bf40
92	0.0229145	#92332d	0.00715605	#76c125	0.0165726	#981d66	0.0618386	#be83a9	0.0492613	#e8551e	0.681869	#006ec0	0.14704	#f490ff	0.000285409	#f2bf40
94	0.0245003	#92332d	0.00603189	#76c125	0.0172331	#981d66	0.0649617	#be83a9	0.0514233	#e8551e	0.677598	#006ec0	0.14484	#f490ff	0	#f2bf40
96	0.0257675	#92332d	0.00568874	#76c125	0.0180027	#981d66	0.0684061	#be83a9	0.054482	#e8551e	0.672883	#006ec0	0.140838	#f490ff	0	#f2bf40
98	0.0267395	#92332d	0.00503231	#76c125	0.018362	#981d66	0.0705011	#be83a9	0.0577124	#e8551e	0.669684	#006ec0	0.137804	#f490ff	0	#f2bf40
100	0.0284663	#92332d	0.00437006	#76c125	0.018976	#981d66	0.0728384	#be83a9	0.0598988	#e8551e	0.665526	#006ec0	0.135915	#f490ff	0	#f2bf40
102	0.030076	#92332d	0.00327418	#76c125	0.0195054	#981d66	0.075058	#be83a9	0.0625665	#e8551e	0.661799	#006ec0	0.133499	#f490ff	0	#f2bf40
104	0.0316528	#92332d	0.00239972	#76c125	0.019724	#981d66	0.0768588	#be83a9	0.0669077	#e8551e	0.65738	#006ec0	0.130607	#f490ff	0	#f2bf40
106	0.0335559	#92332d	0.00247834	#76c125	0.0205595	#981d66	0.079719	#be83a9	0.0684303	#e8551e	0.654493	#006ec0	0.126197	#f490ff	0	#f2bf40
108	0.0355648	#92332d	0.00172766	#76c125	0.0216544	#981d66	0.0810683	#be83a9	0.0709565	#e8551e	0.652173	#006ec0	0.122248	#f490ff	0	#f2bf40
110	0.0366834	#92332d	0.00134577	#76c125	0.0222489	#981d66	0.0842842	#be83a9	0.0760657	#e8551e	0.645519	#006ec0	0.119244	#f490ff	0	#f2bf40
112	0.0384901	#92332d	0.00117473	#76c125	0.0229275	#981d66	0.0873704	#be83a9	0.0785375	#e8551e	0.641306	#006ec0	0.115399	#f490ff	0	#f2bf40
114	0.0394092	#92332d	0.00087174	#76c125	0.0242439	#981d66	0.0890503	#be83a9	0.0820232	#e8551e	0.638126	#006ec0	0.111695	#f490ff	0	#f2bf40
116	0.0409663	#92332d	0.000885125	#76c125	0.0245698	#981d66	0.0918385	#be83a9	0.0847614	#e8551e	0.634029	#006ec0	0.10791	#f490ff	0	#f2bf40
118	0.0422243	#92332d	0.00069617	#76c125	0.0253759	#981d66	0.0946821	#be83a9	0.088256	#e8551e	0.629854	#006ec0	0.103805	#f490ff	0	#f2bf40
120	0.0438658	#92332d	0.00070435	#76c125	0.0263517	#981d66	0.0951067	#be83a9	0.0918997	#e8551e	0.627642	#006ec0	0.099456	#f490ff	0	#f2bf40
122	0.0452478	#92332d	0.000710717	#76c125	0.0268536	#981d66	0.0958334	#be83a9	0.095417	#e8551e	0.624241	#006ec0	0.0969853	#f490ff	0	#f2bf40
124	0.0472389	#92332d	0.000721009	#76c125	0.0270247	#981d66	0.0985392	#be83a9	0.0986485	#e8551e	0.618997	#006ec0	0.0938674	#f490ff	0	#f2bf40
126	0.0497103	#92332d	0.000729616	#76c125	0.0275861	#981d66	0.0987009	#be83a9	0.102743	#e8551e	0.61418	#006ec0	0.0916656	#f490ff	0	#f2bf40
128	0.0504519	#92332d	0.000170075	#76c125	0.0284633	#981d66	0.100449	#be83a9	0.107305	#e8551e	0.611328	#006ec0	0.087323	#f490ff	0	#f2bf40
130	0.051987	#92332d	0	#76c125	0.0290644	#981d66	0.103794	#be83a9	0.111595	#e8551e	0.60531	#006ec0	0.083833	#f490ff	0	#f2bf40
132	0.0540349	#92332d	0	#76c125	0.0301993	#981d66	0.106406	#be83a9	0.112672	#e8551e	0.601997	#006ec0	0.0803466	#f490ff	0	#f2bf40
134	0.0558923	#92332d	0	#76c125	0.0301604	#981d66	0.108735	#be83a9	0.116539	#e8551e	0.596839	#006ec0	0.0772993	#f490ff	0	#f2bf40
136	0.0569852	#92332d	0	#76c125	0.0306098	#981d66	0.112444	#be83a9	0.119537	#e8551e	0.59116	#006ec0	0.0747099	#f490ff	0	#f2bf40
138	0.0582526	#92332d	0	#76c125	0.0310423	#981d66	0.113361	#be83a9	0.124511	#e8551e	0.586657	#006ec0	0.071738	#f490ff	0	#f2bf40
140	0.0609467	#92332d	0	#76c125	0.0319429	#981d66	0.116412	#be83a9	0.126376	#e8551e	0.580437	#006ec0	0.0698606	#f490ff	0	#f2bf40
142	0.0626603	#92332d	0	#76c125	0.032231	#981d66	0.117594	#be83a9	0.130617	#e8551e	0.576026	#006ec0	0.066907	#f490ff	0	#f2bf40
144	0.0637405	#92332d	0	#76c125	0.0326808	#981d66	0.121278	#be83a9	0.133835	#e8551e	0.570881	#006ec0	0.0638493	#f490ff	0	#f2bf40
146	0.0658642	#92332d	0	#76c125	0.0328918	#981d66	0.1223	#be83a9	0.139613	#e8551e	0.564754	#006ec0	0.0611424	#f490ff	0	#f2bf40
148	0.0669339	#92332d	0	#76c125	0.0330358	#981d66	0.125495	#be83a9	0.143332	#e8551e	0.559576	#006ec0	0.0585549	#f490ff	0	#f2bf40
150	0.0695395	#92332d	0	#76c125	0.0326805	#981d66	0.128249	#be83a9	0.146706	#e8551e	0.554029	#006ec0	0.0555327	#f490ff	0	#f2bf40
152	0.071112	#92332d	0	#76c125	0.0329226	#981d66	0.129573	#be83a9	0.15122	#e8551e	0.549429	#006ec0	0.0529011	#f490ff	0	#f2bf40
154	0.0736421	#92332d	0	#76c125	0.0333485	#981d66	0.131335	#be83a9	0.152062	#e8551e	0.546105	#006ec0	0.0507841	#f490ff	0	#f2bf40
156	0.0753884	#92332d	0	#76c125	0.0336168	#981d66	0.13404	#be83a9	0.154738	#e8551e	0.541076	#006ec0	0.0485976	#f490ff	0	#f2bf40
158	0.0775849	#92332d	0	#76c125	0.0332289	#981d66	0.135471	#be83a9	0.159583	#e8551e	0.535592	#006ec0	0.0457511	#f490ff	0	#f2bf40
160	0.0790859	#92332d	0	#76c125	0.0334534	#981d66	0.136504	#be83a9	0.164513	#e8551e	0.530527	#006ec0	0.0434664	#f490ff	0	#f2bf40
162	0.0822643	#92332d	0	#76c125	0.0338632	#981d66	0.137726	#be83a9	0.167108	#e8551e	0.525088	#006ec0	0.0417745	#f490ff	0	#f2bf40
164	0.0848499	#92332d	0	#76c125	0.0340314	#981d66	0.139011	#be83a9	0.171502	#e8551e	0.518959	#006ec0	0.0397474	#f490ff	0	#f2bf40
166	0.0871505	#92332d	0	#76c125	0.0343698	#981d66	0.140501	#be83a9	0.174717	#e8551e	0.513254	#006ec0	0.0386886	#f490ff	0	#f2bf40
168	0.089297	#92332d	0	#76c125	0.034957	#981d66	0.142577	#be83a9	0.176188	#e8551e	0.508687	#006ec0	0.0376173	#f490ff	0	#f2bf40
170	0.0920771	#92332d	0	#76c125	0.0353468	#981d66	0.144989	#be83a9	0.179366	#e8551e	0.502207	#006ec0	0.0356651	#f490ff	0	#f2bf40
172	0.0951101	#92332d	0	#76c125	0.0353922	#981d66	0.144254	#be83a9	0.184087	#e8551e	0.497518	#006ec0	0.0335404	#f490ff	0	#f2bf40
174	0.0963003	#92332d	0	#76c125	0.0349897	#981d66	0.146363	#be83a9	0.189239	#e8551e	0.491218	#006ec0	0.0320632	#f490ff	0	#f2bf40
176	0.0982915	#92332d	0	#76c125	0.0352626	#981d66	0.148623	#be83a9	0.192789	#e8551e	0.485307	#006ec0	0.0302116	#f490ff	0	#f2bf40
178	0.101136	#92332d	0	#76c125	0.0356322	#981d66	0.15108	#be83a9	0.19304	#e8551e	0.480945	#006ec0	0.0288946	#f490ff	0	#f2bf40
180	0.102741	#92332d	0	#76c125	0.0349098	#981d66	0.153273	#be83a9	0.197307	#e8551e	0.475225	#006ec0	0.0273172	#f490ff	0	#f2bf40
182	0.105557	#92332d	0	#76c125	0.0345155	#981d66	0.1543	#be83a9	0.198996	#e8551e	0.471593	#006ec0	0.0259064	#f490ff	0	#f2bf40
184	0.10675	#92332d	0	#76c125	0.0342613	#981d66	0.156103	#be83a9	0.202585	#e8551e	0.466479	#006ec0	0.0249327	#f490ff	0	#f2bf40
186	0.109469	#92332d	0	#76c125	0.0341774	#981d66	0.156919	#be83a9	0.206113	#e8551e	0.460483	#006ec0	0.0243595	#f490ff	0	#f2bf40
188	0.113015	#92332d	0	#76c125	0.0339891	#981d66	0.158553	#be83a9	0.208046	#e8551e	0.455006	#006ec0	0.0232066	#f490ff	0	#f2bf40
190	0.113855	#92332d	0	#76c125	0.0339467	#981d66	0.158797	#be83a9	0.21232	#e8551e	0.450759	#006ec0	0.0224177	#f490ff	0	#f2bf40
192	0.114437	#92332d	0	#76c125	0.0338826	#981d66	0.160841	#be83a9	0.215734	#e8551e	0.446331	#006ec0	0.0210656	#f490ff	0	#f2bf40
194	0.115145	#92332d	0	#76c125	0.0340788	#981d66	0.163549	#be83a9	0.218427	#e8551e	0.442033	#006ec0	0.0194068	#f490ff	0	#f2bf40
196	0.117595	#92332d	0	#76c125	0.034123	#981d66	0.165274	#be83a9	0.223427	#e8551e	0.434061	#006ec0	0.0185704	#f490ff	0	#f2bf40
198	0.120232	#92332d	0	#76c125	0.0344214	#981d66	0.165021	#be83a9	0.22319	#e8551e	0.432425	#006ec0	0.0181363	#f490ff	0	#f2bf40
200	0.123549	#92332d	0	#76c125	0.0343217	#981d66	0.165962	#be83a9	0.226935	#e8551e	0.425874	#006ec0	0.0171263	#f490ff	0	#f2bf40
202	0.125483	#92332d	0	#76c125	0.0338551	#981d66	0.167662	#be83a9	0.232761	#e8551e	0.417863	#006ec0	0.0165943	#f490ff	0	#f2bf40
204	0.127363	#92332d	0	#76c125	0.0333911	#981d66	0.168744	#be83a9	0.237882	#e8551e	0.411234	#006ec0	0.0159186	#f490ff	0	#f2bf40
206	0.129889	#92332d	0	#76c125	0.0333588	#981d66	0.169351	#be83a9	0.239908	#e8551e	0.407167	#006ec0	0.0149279	#f490ff	0	#f2bf40
208	0.132212	#92332d	0	#76c125	0.0326474	#981d66	0.168457	#be83a9	0.242666	#e8551e	0.404447	#006ec0	0.0142089	#f490ff	0	#f2bf40
210	0.135088	#92332d	0	#76c125	0.032055	#981d66	0.168338	#be83a9	0.244832	#e8551e	0.401045	#006ec0	0.0135808	#f490ff	0	#f2bf40
212	0.136258	#92332d	0	#76c125	0.0318021	#981d66	0.170057	#be83a9	0.248537	#e8551e	0.395108	#006ec0	0.0134833	#f490ff	0	#f2bf40
214	0.138636	#92332d	0	#76c125	0.0315654	#981d66	0.170565	#be83a9	0.250262	#e8551e	0.391321	#006ec0	0.0132047	#f490ff	0	#f2bf40
216	0.139357	#92332d	0	#76c125	0.0316707	#981d66	0.173339	#be83a9	0.251909	#e8551e	0.387019	#006ec0	0.0125302	#f490ff	0	#f2bf40
218	0.141801	#92332d	0	#76c125	0.0315758	#981d66	0.174859	#be83a9	0.254506	#e8551e	0.381404	#006ec0	0.0120779	#f490ff	0	#f2bf40
220	0.143922	#92332d	0	#76c125	0.0314004	#981d66	0.176497	#be83a9	0.256798	#e8551e	0.376275	#006ec0	0.0114186	#f490ff	0	#f2bf40
222	0.147334	#92332d	0	#76c125	0.031103	#981d66	0.175954	#be83a9	0.257253	#e8551e	0.373901	#006ec0	0.0108649	#f490ff	0	#f2bf40
224	0.15015	#92332d	0	#76c125	0.0303687	#981d66	0.176151	#be83a9	0.261368	#e8551e	0.368069	#006ec0	0.0103617	#f490ff	0	#f2bf40
226	0.152295	#92332d	0	#76c125	0.029732	#981d66	0.175881	#be83a9	0.263117	#e8551e	0.365702	#006ec0	0.00987439	#f490ff	0	#f2bf40
228	0.154427	#92332d	0	#76c125	0.02901	#981d66	0.177928	#be83a9	0.267395	#e8551e	0.358409	#006ec0	0.00953455	#f490ff	0	#f2bf40
230	0.155927	#92332d	0	#76c125	0.0284448	#981d66	0.177709	#be83a9	0.272601	#e8551e	0.353039	#006ec0	0.00916263	#f490ff	0	#f2bf40
232	0.160473	#92332d	0	#76c125	0.0283711	#981d66	0.177332	#be83a9	0.269941	#e8551e	0.352084	#006ec0	0.00883654	#f490ff	0	#f2bf40
234	0.164635	#92332d	0	#76c125	0.0279905	#981d66	0.177031	#be83a9	0.272592	#e8551e	0.346532	#006ec0	0.00833743	#f490ff	0	#f2bf40
236	0.168292	#92332d	0	#76c125	0.0273583	#981d66	0.178255	#be83a9	0.275529	#e8551e	0.33959	#006ec0	0.00839638	#f490ff	0	#f2bf40
238	0.171064	#92332d	0	#76c125	0.0269816	#981d66	0.177803	#be83a9	0.276993	#e8551e	0.336492	#006ec0	0.00825561	#f490ff	0	#f2bf40
240	0.173613	#92332d	0	#76c125	0.0265881	#981d66	0.179609	#be83a9	0.277793	#e8551e	0.331909	#006ec0	0.00813037	#f490ff	0	#f2bf40
242	0.177333	#92332d	0	#76c125	0.0260162	#981d66	0.178896	#be83a9	0.279253	#e8551e	0.328641	#006ec0	0.00755825	#f490ff	0	#f2bf40
244	0.179339	#92332d	0	#76c125	0.0257103	#981d66	0.180573	#be83a9	0.28234	#e8551e	0.323156	#006ec0	0.00653579	#f490ff	0	#f2bf40
246	0.180923	#92332d	0	#76c125	0.0248907	#981d66	0.180198	#be83a9	0.284496	#e8551e	0.320645	#006ec0	0.00654638	#f490ff	0	#f2bf40
248	0.182892	#92332d	0	#76c125	0.0246372	#981d66	0.180527	#be83a9	0.285985	#e8551e	0.317682	#006ec0	0.0061722	#f490ff	0	#f2bf40
250	0.184717	#92332d	0	#76c125	0.0241802	#981d66	0.18298	#be83a9	0.287498	#e8551e	0.312585	#006ec0	0.00604132	#f490ff	0	#f2bf40
252	0.187188	#92332d	0	#76c125	0.0236568	#981d66	0.182617	#be83a9	0.289783	#e8551e	0.309142	#006ec0	0.00572425	#f490ff	0	#f2bf40
254	0.189464	#92332d	0	#76c125	0.0233536	#981d66	0.182671	#be83a9	0.28931	#e8551e	0.307897	#006ec0	0.00551733	#f490ff	0	#f2bf40
256	0.192207	#92332d	0	#76c125	0.022763	#981d66	0.182859	#be83a9	0.290061	#e8551e	0.304975	#006ec0	0.00535911	#f490ff	0	#f2bf40
258	0.194799	#92332d	0	#76c125	0.0224973	#981d66	0.182266	#be83a9	0.289542	#e8551e	0.303803	#006ec0	0.00537484	#f490ff	0	#f2bf40
260	0.197008	#92332d	0	#76c125	0.0220987	#981d66	0.182474	#be83a9	0.291838	#e8551e	0.299937	#006ec0	0.00495738	#f490ff	0	#f2bf40
262	0.199295	#92332d	0	#76c125	0.0213484	#981d66	0.182151	#be83a9	0.294086	#e8551e	0.296592	#006ec0	0.00497089	#f490ff	0	#f2bf40
264	0.201465	#92332d	0	#76c125	0.0211758	#981d66	0.183741	#be83a9	0.294562	#e8551e	0.292788	#006ec0	0.00479653	#f490ff	0	#f2bf40
266	0.203742	#92332d	0	#76c125	0.0211541	#981d66	0.185831	#be83a9	0.295747	#e8551e	0.287741	#006ec0	0.00440796	#f490ff	0	#f2bf40
268	0.20702	#92332d	0	#76c125	0.0207584	#981d66	0.186012	#be83a9	0.295234	#e8551e	0.285263	#006ec0	0.00442665	#f490ff	0	#f2bf40
270	0.207621	#92332d	0	#76c125	0.0204123	#981d66	0.188702	#be83a9	0.297454	#e8551e	0.280911	#006ec0	0.0037188	#f490ff	0	#f2bf40
272	0.207779	#92332d	0	#76c125	0.0198701	#981d66	0.190394	#be83a9	0.298883	#e8551e	0.278488	#006ec0	0.00353056	#f490ff	0	#f2bf40
274	0.208505	#92332d	0	#76c125	0.0193437	#981d66	0.194116	#be83a9	0.299377	#e8551e	0.274081	#006ec0	0.00354216	#f490ff	0	#f2bf40
276	0.209402	#92332d	0	#76c125	0.0187427	#981d66	0.195093	#be83a9	0.300407	#e8551e	0.271802	#006ec0	0.00354715	#f490ff	0	#f2bf40
278	0.210989	#92332d	0	#76c125	0.0183293	#981d66	0.197112	#be83a9	0.301615	#e8551e	0.267483	#006ec0	0.00356059	#f490ff	0	#f2bf40
280	0.213069	#92332d	0	#76c125	0.0179691	#981d66	0.197058	#be83a9	0.301533	#e8551e	0.265961	#006ec0	0.00356889	#f490ff	0	#f2bf40
282	0.214504	#92332d	0	#76c125	0.017661	#981d66	0.198568	#be83a9	0.301071	#e8551e	0.263971	#006ec0	0.00338356	#f490ff	0	#f2bf40
284	0.215983	#92332d	0	#76c125	0.0170608	#981d66	0.198015	#be83a9	0.302982	#e8551e	0.261734	#006ec0	0.00338941	#f490ff	0	#f2bf40
286	0.219056	#92332d	0	#76c125	0.0169094	#981d66	0.198822	#be83a9	0.303644	#e8551e	0.257802	#006ec0	0.00298788	#f490ff	0	#f2bf40
288	0.220491	#92332d	0	#76c125	0.0163135	#981d66	0.199987	#be83a9	0.305297	#e8551e	0.254176	#006ec0	0.00299621	#f490ff	0	#f2bf40
290	0.223114	#92332d	0	#76c125	0.0158951	#981d66	0.201217	#be83a9	0.30617	#e8551e	0.249914	#006ec0	0.00301029	#f490ff	0	#f2bf40
292	0.224305	#92332d	0	#76c125	0.0156248	#981d66	0.200573	#be83a9	0.306938	#e8551e	0.249116	#006ec0	0.00278951	#f490ff	0	#f2bf40
294	0.227692	#92332d	0	#76c125	0.0156818	#981d66	0.202365	#be83a9	0.305066	#e8551e	0.246213	#006ec0	0.0023416	#f490ff	0	#f2bf40
296	0.229185	#92332d	0	#76c125	0.0150355	#981d66	0.201617	#be83a9	0.306038	#e8551e	0.245316	#006ec0	0.00216659	#f490ff	0	#f2bf40
298	0.23199	#92332d	0	#76c125	0.014821	#981d66	0.203138	#be83a9	0.305147	#e8551e	0.242082	#006ec0	0.00217707	#f490ff	0	#f2bf40
300	0.233619	#92332d	0	#76c125	0.0143274	#981d66	0.202905	#be83a9	0.305689	#e8551e	0.240842	#006ec0	0.00192207	#f490ff	0	#f2bf40
302	0.235717	#92332d	0	#76c125	0.0141792	#981d66	0.203054	#be83a9	0.305747	#e8551e	0.238784	#006ec0	0.00192781	#f490ff	0	#f2bf40
304	0.237649	#92332d	0	#76c125	0.0138931	#981d66	0.203528	#be83a9	0.30635	#e8551e	0.236229	#006ec0	0.00174755	#f490ff	0	#f2bf40
306	0.239772	#92332d	0	#76c125	0.0133597	#981d66	0.204233	#be83a9	0.305717	#e8551e	0.234562	#006ec0	0.00175174	#f490ff	0	#f2bf40
308	0.242401	#92332d	0	#76c125	0.0132835	#981d66	0.202524	#be83a9	0.304817	#e8551e	0.234974	#006ec0	0.00153412	#f490ff	0	#f2bf40
310	0.244294	#92332d	0	#76c125	0.0129094	#981d66	0.205234	#be83a9	0.305178	#e8551e	0.230401	#006ec0	0.00154096	#f490ff	0	#f2bf40
312	0.246349	#92332d	0	#76c125	0.0127014	#981d66	0.205747	#be83a9	0.30473	#e8551e	0.22879	#006ec0	0.00130305	#f490ff	0	#f2bf40
314	0.248715	#92332d	0	#76c125	0.0123202	#981d66	0.206138	#be83a9	0.305512	#e8551e	0.225653	#006ec0	0.00130773	#f490ff	0	#f2bf40
316	0.251463	#92332d	0	#76c125	0.0119778	#981d66	0.206267	#be83a9	0.305077	#e8551e	0.223574	#006ec0	0.00131212	#f490ff	0	#f2bf40
318	0.253343	#92332d	0	#76c125	0.0116366	#981d66	0.207367	#be83a9	0.305234	#e8551e	0.220831	#006ec0	0.00131606	#f490ff	0	#f2bf40
320	0.25601	#92332d	0	#76c125	0.0114125	#981d66	0.208752	#be83a9	0.30416	#e8551e	0.218302	#006ec0	0.00112187	#f490ff	0	#f2bf40
322	0.258858	#92332d	0	#76c125	0.0109413	#981d66	0.208405	#be83a9	0.305385	#e8551e	0.215097	#006ec0	0.00112603	#f490ff	0	#f2bf40
324	0.260955	#92332d	0	#76c125	0.0105204	#981d66	0.208434	#be83a9	0.306524	#e8551e	0.212278	#006ec0	0.00112934	#f490ff	0	#f2bf40
326	0.264255	#92332d	0	#76c125	0.0106436	#981d66	0.209636	#be83a9	0.304724	#e8551e	0.209911	#006ec0	0.00072002	#f490ff	0	#f2bf40
328	0.266862	#92332d	0	#76c125	0.0104484	#981d66	0.210644	#be83a9	0.305013	#e8551e	0.206224	#006ec0	0.000723314	#f490ff	0	#f2bf40
330	0.268817	#92332d	0	#76c125	0.0101607	#981d66	0.211299	#be83a9	0.305028	#e8551e	0.203902	#006ec0	0.000725387	#f490ff	0	#f2bf40
332	0.271694	#92332d	0	#76c125	0.00981486	#981d66	0.210691	#be83a9	0.304828	#e8551e	0.202193	#006ec0	0.000727623	#f490ff	0	#f2bf40
334	0.277434	#92332d	0	#76c125	0.00899175	#981d66	0.211598	#be83a9	0.304557	#e8551e	0.196659	#006ec0	0.000733134	#f490ff	0	#f2bf40
336	0.287125	#92332d	0	#76c125	0.00763933	#981d66	0.212385	#be83a9	0.305569	#e8551e	0.186736	#006ec0	0.000486421	#f490ff	0	#f2bf40
338	0.296354	#92332d	0	#76c125	0.0068895	#981d66	0.215774	#be83a9	0.302334	#e8551e	0.178328	#006ec0	0.000259825	#f490ff	0	#f2bf40
340	0.30418	#92332d	0	#76c125	0.00625814	#981d66	0.221672	#be83a9	0.298317	#e8551e	0.169546	#006ec0	0	#f490ff	0	#f2bf40
342	0.314326	#92332d	0	#76c125	0.00576422	#981d66	0.229062	#be83a9	0.293936	#e8551e	0.156883	#006ec0	0	#f490ff	0	#f2bf40
344	0.322549	#92332d	0	#76c125	0.00503536	#981d66	0.232604	#be83a9	0.291178	#e8551e	0.148633	#006ec0	0	#f490ff	0	#f2bf40
346	0.331616	#92332d	0	#76c125	0.00456731	#981d66	0.238833	#be83a9	0.286396	#e8551e	0.138588	#006ec0	0	#f490ff	0	#f2bf40
348	0.341095	#92332d	0	#76c125	0.00441322	#981d66	0.241419	#be83a9	0.279966	#e8551e	0.133106	#006ec0	0	#f490ff	0	#f2bf40
350	0.348268	#92332d	0	#76c125	0.00393237	#981d66	0.242582	#be83a9	0.276858	#e8551e	0.12836	#006ec0	0	#f490ff	0	#f2bf40
352	0.356097	#92332d	0	#76c125	0.00355559	#981d66	0.243175	#be83a9	0.272954	#e8551e	0.124218	#006ec0	0	#f490ff	0	#f2bf40
354	0.363245	#92332d	0	#76c125	0.00311853	#981d66	0.245477	#be83a9	0.268221	#e8551e	0.119939	#006ec0	0	#f490ff	0	#f2bf40
356	0.368021	#92332d	0	#76c125	0.00274301	#981d66	0.250244	#be83a9	0.265471	#e8551e	0.113522	#006ec0	0	#f490ff	0	#f2bf40
358	0.373815	#92332d	0	#76c125	0.00209984	#981d66	0.250008	#be83a9	0.262031	#e8551e	0.112046	#006ec0	0	#f490ff	0	#f2bf40
360	0.379064	#92332d	0	#76c125	0.00194054	#981d66	0.251388	#be83a9	0.257629	#e8551e	0.109978	#006ec0	0	#f490ff	0	#f2bf40
362	0.384767	#92332d	0	#76c125	0.00168248	#981d66	0.254279	#be83a9	0.254569	#e8551e	0.104702	#006ec0	0	#f490ff	0	#f2bf40
364	0.391758	#92332d	0	#76c125	0.00156759	#981d66	0.256029	#be83a9	0.249899	#e8551e	0.100747	#006ec0	0	#f490ff	0	#f2bf40
366	0.399539	#92332d	0	#76c125	0.00127671	#981d66	0.259209	#be83a9	0.244523	#e8551e	0.0954523	#006ec0	0	#f490ff	0	#f2bf40
368	0.406359	#92332d	0	#76c125	0.00103203	#981d66	0.261617	#be83a9	0.23968	#e8551e	0.0913125	#006ec0	0	#f490ff	0	#f2bf40
370	0.413262	#92332d	0	#76c125	0.000986662	#981d66	0.2649	#be83a9	0.233702	#e8551e	0.0871488	#006ec0	0	#f490ff	0	#f2bf40
372	0.424331	#92332d	0	#76c125	0.000951329	#981d66	0.266266	#be83a9	0.226668	#e8551e	0.0817829	#006ec0	0	#f490ff	0	#f2bf40
374	0.430074	#92332d	0	#76c125	0.000662563	#981d66	0.266893	#be83a9	0.224378	#e8551e	0.0779929	#006ec0	0	#f490ff	0	#f2bf40
376	0.435053	#92332d	0	#76c125	0.000666248	#981d66	0.268952	#be83a9	0.21978	#e8551e	0.0755486	#006ec0	0	#f490ff	0	#f2bf40
378	0.43944	#92332d	0	#76c125	0.000614007	#981d66	0.268481	#be83a9	0.217761	#e8551e	0.0737044	#006ec0	0	#f490ff	0	#f2bf40
380	0.443603	#92332d	0	#76c125	0.000617405	#981d66	0.27061	#be83a9	0.215417	#e8551e	0.0697527	#006ec0	0	#f490ff	0	#f2bf40
382	0.447711	#92332d	0	#76c125	0.000516408	#981d66	0.271966	#be83a9	0.212656	#e8551e	0.0671509	#006ec0	0	#f490ff	0	#f2bf40
384	0.45022	#92332d	0	#76c125	0.000371316	#981d66	0.272994	#be83a9	0.210555	#e8551e	0.0658598	#006ec0	0	#f490ff	0	#f2bf40
386	0.453282	#92332d	0	#76c125	0.000314135	#981d66	0.274085	#be83a9	0.207719	#e8551e	0.0646	#006ec0	0	#f490ff	0	#f2bf40
388	0.458688	#92332d	0	#76c125	0.000316127	#981d66	0.27569	#be83a9	0.204729	#e8551e	0.0605771	#006ec0	0	#f490ff	0	#f2bf40
390	0.462238	#92332d	0	#76c125	0.000317626	#981d66	0.278168	#be83a9	0.202123	#e8551e	0.0571532	#006ec0	0	#f490ff	0	#f2bf40
392	0.465282	#92332d	0	#76c125	0.000206336	#981d66	0.279957	#be83a9	0.19944	#e8551e	0.0551146	#006ec0	0	#f490ff	0	#f2bf40
394	0.469263	#92332d	0	#76c125	0.000101996	#981d66	0.280105	#be83a9	0.196713	#e8551e	0.0538179	#006ec0	0	#f490ff	0	#f2bf40
396	0.470047	#92332d	0	#76c125	5.00321e-05	#981d66	0.282264	#be83a9	0.195235	#e8551e	0.0524044	#006ec0	0	#f490ff	0	#f2bf40
398	0.475728	#92332d	0	#76c125	5.03772e-05	#981d66	0.284441	#be83a9	0.192291	#e8551e	0.0474893	#006ec0	0	#f490ff	0	#f2bf40
400	0.481295	#92332d	0	#76c125	5.06165e-05	#981d66	0.283477	#be83a9	0.188978	#e8551e	0.0462001	#006ec0	0	#f490ff	0	#f2bf40
402	0.483421	#92332d	0	#76c125	5.07377e-05	#981d66	0.284337	#be83a9	0.187399	#e8551e	0.0447923	#006ec0	0	#f490ff	0	#f2bf40
404	0.486474	#92332d	0	#76c125	5.08707e-05	#981d66	0.284078	#be83a9	0.185249	#e8551e	0.0441486	#006ec0	0	#f490ff	0	#f2bf40
406	0.488369	#92332d	0	#76c125	0	#981d66	0.284457	#be83a9	0.183711	#e8551e	0.043463	#006ec0	0	#f490ff	0	#f2bf40
408	0.492526	#92332d	0	#76c125	0	#981d66	0.28667	#be83a9	0.180954	#e8551e	0.0398504	#006ec0	0	#f490ff	0	#f2bf40
410	0.496061	#92332d	0	#76c125	0	#981d66	0.288564	#be83a9	0.178434	#e8551e	0.0369408	#006ec0	0	#f490ff	0	#f2bf40
412	0.497675	#92332d	0	#76c125	0	#981d66	0.28964	#be83a9	0.177211	#e8551e	0.0354733	#006ec0	0	#f490ff	0	#f2bf40
414	0.499606	#92332d	0	#76c125	0	#981d66	0.289656	#be83a9	0.175212	#e8551e	0.0355255	#006ec0	0	#f490ff	0	#f2bf40
416	0.500516	#92332d	0	#76c125	0	#981d66	0.290022	#be83a9	0.174672	#e8551e	0.0347904	#006ec0	0	#f490ff	0	#f2bf40
418	0.502717	#92332d	0	#76c125	0	#981d66	0.291997	#be83a9	0.173484	#e8551e	0.031801	#006ec0	0	#f490ff	0	#f2bf40
420	0.505949	#92332d	0	#76c125	0	#981d66	0.291642	#be83a9	0.171301	#e8551e	0.0311082	#006ec0	0	#f490ff	0	#f2bf40
422	0.508821	#92332d	0	#76c125	0	#981d66	0.291915	#be83a9	0.168857	#e8551e	0.0304065	#006ec0	0	#f490ff	0	#f2bf40
424	0.510557	#92332d	0	#76c125	0	#981d66	0.292492	#be83a9	0.167274	#e8551e	0.0296767	#006ec0	0	#f490ff	0	#f2bf40
426	0.513389	#92332d	0	#76c125	0	#981d66	0.29273	#be83a9	0.165689	#e8551e	0.0281924	#006ec0	0	#f490ff	0	#f2bf40
428	0.515209	#92332d	0	#76c125	0	#981d66	0.292129	#be83a9	0.164434	#e8551e	0.028228	#006ec0	0	#f490ff	0	#f2bf40
430	0.51714	#92332d	0	#76c125	0	#981d66	0.29276	#be83a9	0.162606	#e8551e	0.0274945	#006ec0	0	#f490ff	0	#f2bf40
432	0.520156	#92332d	0	#76c125	0	#981d66	0.291976	#be83a9	0.160316	#e8551e	0.0275524	#006ec0	0	#f490ff	0	#f2bf40
434	0.522503	#92332d	0	#76c125	0	#981d66	0.292487	#be83a9	0.158968	#e8551e	0.0260419	#006ec0	0	#f490ff	0	#f2bf40
436	0.52455	#92332d	0	#76c125	0	#981d66	0.291999	#be83a9	0.157372	#e8551e	0.0260792	#006ec0	0	#f490ff	0	#f2bf40
438	0.527396	#92332d	0	#76c125	0	#981d66	0.291654	#be83a9	0.154818	#e8551e	0.0261318	#006ec0	0	#f490ff	0	#f2bf40
440	0.529578	#92332d	0	#76c125	0	#981d66	0.292115	#be83a9	0.152917	#e8551e	0.0253904	#006ec0	0	#f490ff	0	#f2bf40
442	0.531332	#92332d	0	#76c125	0	#981d66	0.29191	#be83a9	0.151336	#e8551e	0.0254221	#006ec0	0	#f490ff	0	#f2bf40
444	0.532359	#92332d	0	#76c125	0	#981d66	0.292981	#be83a9	0.15079	#e8551e	0.0238706	#006ec0	0	#f490ff	0	#f2bf40
446	0.533348	#92332d	0	#76c125	0	#981d66	0.294029	#be83a9	0.15031	#e8551e	0.0223132	#006ec0	0	#f490ff	0	#f2bf40
448	0.534049	#92332d	0	#76c125	0	#981d66	0.29538	#be83a9	0.149823	#e8551e	0.0207476	#006ec0	0	#f490ff	0	#f2bf40
450	0.536272	#92332d	0	#76c125	0	#981d66	0.296999	#be83a9	0.148323	#e8551e	0.0184053	#006ec0	0	#f490ff	0	#f2bf40
452	0.537665	#92332d	0	#76c125	0	#981d66	0.297547	#be83a9	0.147158	#e8551e	0.01763	#006ec0	0	#f490ff	0	#f2bf40
454	0.538974	#92332d	0	#76c125	0	#981d66	0.297722	#be83a9	0.146454	#e8551e	0.0168504	#006ec0	0	#f490ff	0	#f2bf40
456	0.540637	#92332d	0	#76c125	0	#981d66	0.298443	#be83a9	0.145645	#e8551e	0.0152754	#006ec0	0	#f490ff	0	#f2bf40
458	0.542103	#92332d	0	#76c125	0	#981d66	0.298342	#be83a9	0.144264	#e8551e	0.0152912	#006ec0	0	#f490ff	0	#f2bf40
460	0.54356	#92332d	0	#76c125	0	#981d66	0.298984	#be83a9	0.142949	#e8551e	0.0145077	#006ec0	0	#f490ff	0	#f2bf40
462	0.545684	#92332d	0	#76c125	0	#981d66	0.29839	#be83a9	0.141397	#e8551e	0.0145288	#006ec0	0	#f490ff	0	#f2bf40
464	0.54693	#92332d	0	#76c125	0	#981d66	0.297811	#be83a9	0.140718	#e8551e	0.0145406	#006ec0	0	#f490ff	0	#f2bf40
466	0.548421	#92332d	0	#76c125	0	#981d66	0.298093	#be83a9	0.140538	#e8551e	0.012948	#006ec0	0	#f490ff	0	#f2bf40
468	0.549853	#92332d	0	#76c125	0	#981d66	0.298443	#be83a9	0.139549	#e8551e	0.0121558	#006ec0	0	#f490ff	0	#f2bf40
470	0.551816	#92332d	0	#76c125	0	#981d66	0.299423	#be83a9	0.139012	#e8551e	0.00974928	#006ec0	0	#f490ff	0	#f2bf40
472	0.552046	#92332d	0	#76c125	0	#981d66	0.299843	#be83a9	0.13836	#e8551e	0.00975144	#006ec0	0	#f490ff	0	#f2bf40
474	0.553384	#92332d	0	#76c125	0	#981d66	0.299416	#be83a9	0.13744	#e8551e	0.00976018	#006ec0	0	#f490ff	0	#f2bf40
476	0.553803	#92332d	0	#76c125	0	#981d66	0.299394	#be83a9	0.137039	#e8551e	0.00976314	#006ec0	0	#f490ff	0	#f2bf40
478	0.55461	#92332d	0	#76c125	0	#981d66	0.299269	#be83a9	0.136353	#e8551e	0.0097687	#006ec0	0	#f490ff	0	#f2bf40
480	0.556115	#92332d	0	#76c125	0	#981d66	0.299542	#be83a9	0.135376	#e8551e	0.00896746	#006ec0	0	#f490ff	0	#f2bf40
482	0.557004	#92332d	0	#76c125	0	#981d66	0.299287	#be83a9	0.134736	#e8551e	0.00897287	#006ec0	0	#f490ff	0	#f2bf40
484	0.557779	#92332d	0	#76c125	0	#981d66	0.299611	#be83a9	0.134445	#e8551e	0.00816466	#006ec0	0	#f490ff	0	#f2bf40
486	0.558395	#92332d	0	#76c125	0	#981d66	0.299757	#be83a9	0.133679	#e8551e	0.00816843	#006ec0	0	#f490ff	0	#f2bf40
488	0.558877	#92332d	0	#76c125	0	#981d66	0.299371	#be83a9	0.133581	#e8551e	0.00817083	#006ec0	0	#f490ff	0	#f2bf40
490	0.559334	#92332d	0	#76c125	0	#981d66	0.299389	#be83a9	0.133103	#e8551e	0.00817355	#006ec0	0	#f490ff	0	#f2bf40
492	0.559985	#92332d	0	#76c125	0	#981d66	0.299204	#be83a9	0.132634	#e8551e	0.00817714	#006ec0	0	#f490ff	0	#f2bf40
494	0.561803	#92332d	0	#76c125	0	#981d66	0.298675	#be83a9	0.131335	#e8551e	0.00818688	#006ec0	0	#f490ff	0	#f2bf40
496	0.563011	#92332d	0	#76c125	0	#981d66	0.298256	#be83a9	0.130539	#e8551e	0.00819352	#006ec0	0	#f490ff	0	#f2bf40
498	0.563449	#92332d	0	#76c125	0	#981d66	0.29887	#be83a9	0.130302	#e8551e	0.00737957	#006ec0	0	#f490ff	0	#f2bf40

## Sheet: Figure_5A_right
x	Ba2Ti9O20_y	Ba2Ti9O20_color	BaTiO3_y	BaTiO3_color	Ba4Ti13O30_y	Ba4Ti13O30_color	BaTi5O11_y	BaTi5O11_color	Ba2TiO4_y	Ba2TiO4_color	BaTi4O9_y	BaTi4O9_color	TiO2_y	TiO2_color	BaTi2O5_y	BaTi2O5_color	BaO_y	BaO_color	temperature_x	Temperature_y	Temperature_color
0	0	#92332d	0	#76c125	0	#981d66	0	#be83a9	0	#6440c5	0	#e8551e	0.81834	#006ec0	0	#f490ff	0.18166	#f2bf40	0	1000	crimson
2	9.94622e-05	#92332d	0.00088473	#76c125	4.12615e-05	#981d66	6.61767e-05	#be83a9	0.000538123	#6440c5	0.000342641	#e8551e	0.817834	#006ec0	0.000338684	#f490ff	0.179803	#f2bf40	16.6667	1100	crimson
4	0.000182096	#92332d	0.00151973	#76c125	0.000122125	#981d66	0.00018325	#be83a9	0.00100656	#6440c5	0.000485586	#e8551e	0.817848	#006ec0	0.000647848	#f490ff	0.177885	#f2bf40	33.3333	1200	crimson
6	0.000310029	#92332d	0.00184572	#76c125	0.00019448	#981d66	0.000299996	#be83a9	0.0014149	#6440c5	0.000772022	#e8551e	0.817901	#006ec0	0.00106441	#f490ff	0.176041	#f2bf40	50	1300	crimson
8	0.000339216	#92332d	0.00233567	#76c125	0.00022417	#981d66	0.000518695	#be83a9	0.00196865	#6440c5	0.000897799	#e8551e	0.817732	#006ec0	0.00140628	#f490ff	0.174402	#f2bf40	66.6667	1400	crimson
10	0.000415702	#92332d	0.00293579	#76c125	0.000300202	#981d66	0.000573098	#be83a9	0.00264868	#6440c5	0.00114933	#e8551e	0.81766	#006ec0	0.00187112	#f490ff	0.172234	#f2bf40	83.3333	1400	crimson
12	0.000446101	#92332d	0.00328235	#76c125	0.000387814	#981d66	0.000644701	#be83a9	0.00309367	#6440c5	0.00139879	#e8551e	0.817197	#006ec0	0.002264	#f490ff	0.171031	#f2bf40	333.333	1700	crimson
14	0.000542185	#92332d	0.00384265	#76c125	0.000426122	#981d66	0.000801846	#be83a9	0.00332975	#6440c5	0.00159217	#e8551e	0.816999	#006ec0	0.00234596	#f490ff	0.16982	#f2bf40	500	1700	crimson
16	0.000649458	#92332d	0.00428326	#76c125	0.000496669	#981d66	0.00101495	#be83a9	0.00388243	#6440c5	0.00181232	#e8551e	0.816968	#006ec0	0.00267422	#f490ff	0.167868	#f2bf40
18	0.000694053	#92332d	0.00481228	#76c125	0.000588464	#981d66	0.00130169	#be83a9	0.00435899	#6440c5	0.00205676	#e8551e	0.816666	#006ec0	0.00316762	#f490ff	0.165922	#f2bf40
20	0.000719413	#92332d	0.00544042	#76c125	0.000709541	#981d66	0.00145589	#be83a9	0.00545158	#6440c5	0.0025018	#e8551e	0.816089	#006ec0	0.00416851	#f490ff	0.162969	#f2bf40
22	0.000804194	#92332d	0.00657449	#76c125	0.000883369	#981d66	0.00164793	#be83a9	0.00623969	#6440c5	0.00265394	#e8551e	0.81525	#006ec0	0.0051912	#f490ff	0.160227	#f2bf40
24	0.00091145	#92332d	0.0070811	#76c125	0.000996332	#981d66	0.00197413	#be83a9	0.0068244	#6440c5	0.00278063	#e8551e	0.814781	#006ec0	0.00608802	#f490ff	0.157931	#f2bf40
26	0.00106056	#92332d	0.00767083	#76c125	0.00112121	#981d66	0.00217484	#be83a9	0.00736122	#6440c5	0.00300698	#e8551e	0.814735	#006ec0	0.00694749	#f490ff	0.155201	#f2bf40
28	0.00113898	#92332d	0.00850918	#76c125	0.00124719	#981d66	0.00226734	#be83a9	0.00802839	#6440c5	0.00346967	#e8551e	0.814576	#006ec0	0.00776519	#f490ff	0.152235	#f2bf40
30	0.00129054	#92332d	0.00966499	#76c125	0.00128969	#981d66	0.0023963	#be83a9	0.00852677	#6440c5	0.00374551	#e8551e	0.814241	#006ec0	0.00897199	#f490ff	0.149084	#f2bf40
32	0.0013921	#92332d	0.0104402	#76c125	0.00141715	#981d66	0.00273622	#be83a9	0.00898406	#6440c5	0.00412118	#e8551e	0.813889	#006ec0	0.00952919	#f490ff	0.146621	#f2bf40
34	0.001579	#92332d	0.0107963	#76c125	0.00153529	#981d66	0.00295875	#be83a9	0.0101984	#6440c5	0.00422192	#e8551e	0.812722	#006ec0	0.0114855	#f490ff	0.143509	#f2bf40
36	0.00173329	#92332d	0.0121815	#76c125	0.00183122	#981d66	0.00306194	#be83a9	0.0115728	#6440c5	0.0046665	#e8551e	0.810687	#006ec0	0.0136341	#f490ff	0.139531	#f2bf40
38	0.00198526	#92332d	0.0129046	#76c125	0.00207873	#981d66	0.00338159	#be83a9	0.0126131	#6440c5	0.00500586	#e8551e	0.810243	#006ec0	0.0154744	#f490ff	0.135179	#f2bf40
40	0.00203957	#92332d	0.0134966	#76c125	0.00228262	#981d66	0.00376504	#be83a9	0.0134653	#6440c5	0.00526317	#e8551e	0.808836	#006ec0	0.0180535	#f490ff	0.131559	#f2bf40
42	0.00218661	#92332d	0.0156641	#76c125	0.00254735	#981d66	0.00388272	#be83a9	0.0141921	#6440c5	0.00572187	#e8551e	0.807864	#006ec0	0.0201416	#f490ff	0.126475	#f2bf40
44	0.00231802	#92332d	0.0158631	#76c125	0.00274031	#981d66	0.00382502	#be83a9	0.0150478	#6440c5	0.00588984	#e8551e	0.80615	#006ec0	0.0231853	#f490ff	0.123527	#f2bf40
46	0.00234312	#92332d	0.0174205	#76c125	0.00288733	#981d66	0.00430925	#be83a9	0.0156408	#6440c5	0.00595857	#e8551e	0.804783	#006ec0	0.0255694	#f490ff	0.119548	#f2bf40
48	0.00239699	#92332d	0.0193676	#76c125	0.00319879	#981d66	0.00452197	#be83a9	0.0171907	#6440c5	0.00606823	#e8551e	0.804588	#006ec0	0.0272536	#f490ff	0.113813	#f2bf40
50	0.0026113	#92332d	0.0199484	#76c125	0.00334909	#981d66	0.00472354	#be83a9	0.0176053	#6440c5	0.00637963	#e8551e	0.803726	#006ec0	0.0296481	#f490ff	0.110263	#f2bf40
52	0.00271452	#92332d	0.020933	#76c125	0.00355494	#981d66	0.00520481	#be83a9	0.0186595	#6440c5	0.00675292	#e8551e	0.802577	#006ec0	0.035621	#f490ff	0.102077	#f2bf40
54	0.00307393	#92332d	0.0219187	#76c125	0.0039226	#981d66	0.00534744	#be83a9	0.0193692	#6440c5	0.00678687	#e8551e	0.799678	#006ec0	0.0404952	#f490ff	0.0974252	#f2bf40
56	0.00319506	#92332d	0.0229896	#76c125	0.00433947	#981d66	0.00559291	#be83a9	0.0200899	#6440c5	0.00696692	#e8551e	0.797087	#006ec0	0.0455486	#f490ff	0.0921021	#f2bf40
58	0.00347616	#92332d	0.0237767	#76c125	0.00476032	#981d66	0.00582311	#be83a9	0.0211031	#6440c5	0.00715547	#e8551e	0.794655	#006ec0	0.0513877	#f490ff	0.0857267	#f2bf40
60	0.00366007	#92332d	0.0249209	#76c125	0.00513682	#981d66	0.00589582	#be83a9	0.0218879	#6440c5	0.00744089	#e8551e	0.792084	#006ec0	0.0553266	#f490ff	0.0813583	#f2bf40
62	0.00379384	#92332d	0.0247005	#76c125	0.0056112	#981d66	0.00613261	#be83a9	0.0224164	#6440c5	0.00783817	#e8551e	0.790068	#006ec0	0.0598641	#f490ff	0.0771692	#f2bf40
64	0.00393781	#92332d	0.0264329	#76c125	0.00612017	#981d66	0.0065373	#be83a9	0.0222013	#6440c5	0.00815743	#e8551e	0.788876	#006ec0	0.0637462	#f490ff	0.0714907	#f2bf40
66	0.00383108	#92332d	0.0265593	#76c125	0.00648222	#981d66	0.00670895	#be83a9	0.0228346	#6440c5	0.00807542	#e8551e	0.787412	#006ec0	0.0685913	#f490ff	0.0669451	#f2bf40
68	0.00384096	#92332d	0.0269329	#76c125	0.00692152	#981d66	0.00694386	#be83a9	0.0230281	#6440c5	0.00857986	#e8551e	0.783418	#006ec0	0.0758463	#f490ff	0.0618378	#f2bf40
70	0.00406654	#92332d	0.028543	#76c125	0.00730805	#981d66	0.00729636	#be83a9	0.0232584	#6440c5	0.00912933	#e8551e	0.779529	#006ec0	0.083066	#f490ff	0.0550747	#f2bf40
72	0.00399115	#92332d	0.028392	#76c125	0.0078829	#981d66	0.00757667	#be83a9	0.0230315	#6440c5	0.00967391	#e8551e	0.77637	#006ec0	0.0902232	#f490ff	0.0500133	#f2bf40
74	0.00400387	#92332d	0.0278559	#76c125	0.00844283	#981d66	0.00778557	#be83a9	0.0231898	#6440c5	0.0101769	#e8551e	0.773842	#006ec0	0.0969751	#f490ff	0.044628	#f2bf40
76	0.00403772	#92332d	0.028007	#76c125	0.00900777	#981d66	0.0077802	#be83a9	0.022814	#6440c5	0.0105374	#e8551e	0.77051	#006ec0	0.104119	#f490ff	0.0400909	#f2bf40
78	0.00418156	#92332d	0.0275417	#76c125	0.00962263	#981d66	0.00784344	#be83a9	0.0222021	#6440c5	0.0111087	#e8551e	0.767565	#006ec0	0.110591	#f490ff	0.0361748	#f2bf40
80	0.00444497	#92332d	0.0263579	#76c125	0.0103153	#981d66	0.00794469	#be83a9	0.02177	#6440c5	0.0112764	#e8551e	0.76494	#006ec0	0.117165	#f490ff	0.0326495	#f2bf40
82	0.00449477	#92332d	0.0248894	#76c125	0.0109153	#981d66	0.00848531	#be83a9	0.021723	#6440c5	0.0114851	#e8551e	0.762042	#006ec0	0.124597	#f490ff	0.0281192	#f2bf40
84	0.00453869	#92332d	0.0261459	#76c125	0.0114222	#981d66	0.00852301	#be83a9	0.0204632	#6440c5	0.0116778	#e8551e	0.758754	#006ec0	0.130277	#f490ff	0.0249897	#f2bf40
86	0.00458269	#92332d	0.0251389	#76c125	0.0121662	#981d66	0.00875048	#be83a9	0.0201039	#6440c5	0.0120484	#e8551e	0.756021	#006ec0	0.135097	#f490ff	0.0228202	#f2bf40
88	0.00444609	#92332d	0.0239842	#76c125	0.0126087	#981d66	0.00880195	#be83a9	0.0204343	#6440c5	0.012672	#e8551e	0.754416	#006ec0	0.140816	#f490ff	0.0185712	#f2bf40
90	0.00451987	#92332d	0.0221945	#76c125	0.0131539	#981d66	0.00890033	#be83a9	0.0194008	#6440c5	0.0129507	#e8551e	0.751264	#006ec0	0.146713	#f490ff	0.0175974	#f2bf40
92	0.00466381	#92332d	0.0219324	#76c125	0.0137866	#981d66	0.00923917	#be83a9	0.018232	#6440c5	0.0132622	#e8551e	0.748611	#006ec0	0.151044	#f490ff	0.0159836	#f2bf40
94	0.00494106	#92332d	0.0226791	#76c125	0.0140216	#981d66	0.00894202	#be83a9	0.0168737	#6440c5	0.0134585	#e8551e	0.74637	#006ec0	0.155783	#f490ff	0.0136874	#f2bf40
96	0.00491755	#92332d	0.0219865	#76c125	0.0144024	#981d66	0.00929229	#be83a9	0.0167029	#6440c5	0.0138604	#e8551e	0.744155	#006ec0	0.159557	#f490ff	0.0117882	#f2bf40
98	0.00497442	#92332d	0.0214671	#76c125	0.0147045	#981d66	0.0100047	#be83a9	0.0160999	#6440c5	0.0144422	#e8551e	0.741098	#006ec0	0.163616	#f490ff	0.0102584	#f2bf40
100	0.00513725	#92332d	0.0200027	#76c125	0.0151882	#981d66	0.00992807	#be83a9	0.0159363	#6440c5	0.0151274	#e8551e	0.739798	#006ec0	0.166596	#f490ff	0.00890256	#f2bf40
102	0.00495729	#92332d	0.0184863	#76c125	0.0156837	#981d66	0.0101348	#be83a9	0.01528	#6440c5	0.015374	#e8551e	0.738368	#006ec0	0.169995	#f490ff	0.008338	#f2bf40
104	0.00506019	#92332d	0.0179728	#76c125	0.016347	#981d66	0.0100093	#be83a9	0.0146568	#6440c5	0.0155045	#e8551e	0.736375	#006ec0	0.173901	#f490ff	0.00673617	#f2bf40
106	0.00510329	#92332d	0.0165735	#76c125	0.0166935	#981d66	0.0102784	#be83a9	0.013097	#6440c5	0.0155465	#e8551e	0.735045	#006ec0	0.178007	#f490ff	0.00614675	#f2bf40
108	0.00504221	#92332d	0.0160924	#76c125	0.0173773	#981d66	0.0103467	#be83a9	0.0123016	#6440c5	0.0157266	#e8551e	0.734216	#006ec0	0.180467	#f490ff	0.00491233	#f2bf40
110	0.0051485	#92332d	0.0160016	#76c125	0.0176516	#981d66	0.0105386	#be83a9	0.0118032	#6440c5	0.0162672	#e8551e	0.732774	#006ec0	0.181784	#f490ff	0.00450922	#f2bf40
112	0.00522173	#92332d	0.0151594	#76c125	0.0182125	#981d66	0.0103054	#be83a9	0.0108027	#6440c5	0.016284	#e8551e	0.731902	#006ec0	0.184204	#f490ff	0.0043211	#f2bf40
114	0.00524297	#92332d	0.0149289	#76c125	0.0186585	#981d66	0.0102747	#be83a9	0.0103007	#6440c5	0.0166817	#e8551e	0.729964	#006ec0	0.186561	#f490ff	0.00390859	#f2bf40
116	0.00537035	#92332d	0.0140559	#76c125	0.0190984	#981d66	0.0101571	#be83a9	0.00988547	#6440c5	0.0169247	#e8551e	0.72893	#006ec0	0.188383	#f490ff	0.00371197	#f2bf40
118	0.00512087	#92332d	0.0138897	#76c125	0.0196902	#981d66	0.0102673	#be83a9	0.0090142	#6440c5	0.017283	#e8551e	0.727806	#006ec0	0.190592	#f490ff	0.00285487	#f2bf40
120	0.00514878	#92332d	0.0127056	#76c125	0.01998	#981d66	0.0103355	#be83a9	0.00877096	#6440c5	0.0176596	#e8551e	0.726654	#006ec0	0.192936	#f490ff	0.00242511	#f2bf40
122	0.00539453	#92332d	0.0126052	#76c125	0.0203947	#981d66	0.0103367	#be83a9	0.00835185	#6440c5	0.0179297	#e8551e	0.72423	#006ec0	0.195168	#f490ff	0.0022188	#f2bf40
124	0.00544417	#92332d	0.0116548	#76c125	0.0207861	#981d66	0.0103082	#be83a9	0.0082459	#6440c5	0.0186327	#e8551e	0.722998	#006ec0	0.196685	#f490ff	0.0020052	#f2bf40
126	0.00550649	#92332d	0.0106994	#76c125	0.0212137	#981d66	0.0105521	#be83a9	0.00759072	#6440c5	0.0191822	#e8551e	0.721853	#006ec0	0.198229	#f490ff	0.00179535	#f2bf40
128	0.00568304	#92332d	0.00998795	#76c125	0.0216474	#981d66	0.0104443	#be83a9	0.00721243	#6440c5	0.0194177	#e8551e	0.72172	#006ec0	0.198944	#f490ff	0.00157784	#f2bf40
130	0.00572713	#92332d	0.00950108	#76c125	0.0222081	#981d66	0.0108341	#be83a9	0.00688431	#6440c5	0.0199385	#e8551e	0.719951	#006ec0	0.200013	#f490ff	0.00158854	#f2bf40
132	0.00580177	#92332d	0.00957903	#76c125	0.0226993	#981d66	0.0109758	#be83a9	0.00639123	#6440c5	0.0200412	#e8551e	0.718544	#006ec0	0.201055	#f490ff	0.0015963	#f2bf40
134	0.00600161	#92332d	0.00882762	#76c125	0.0233861	#981d66	0.0108051	#be83a9	0.00552204	#6440c5	0.0197831	#e8551e	0.717981	#006ec0	0.203212	#f490ff	0.0011475	#f2bf40
136	0.00598054	#92332d	0.00844172	#76c125	0.0239953	#981d66	0.0110801	#be83a9	0.00531455	#6440c5	0.0203761	#e8551e	0.717346	#006ec0	0.202941	#f490ff	0.00115446	#f2bf40
138	0.00604502	#92332d	0.0081772	#76c125	0.024292	#981d66	0.0109533	#be83a9	0.00508486	#6440c5	0.0210957	#e8551e	0.71678	#006ec0	0.203056	#f490ff	0.00115837	#f2bf40
140	0.00594708	#92332d	0.007598	#76c125	0.0246181	#981d66	0.0109742	#be83a9	0.00459475	#6440c5	0.0216679	#e8551e	0.715593	#006ec0	0.204548	#f490ff	0.00116197	#f2bf40
142	0.00609925	#92332d	0.00688375	#76c125	0.0250818	#981d66	0.0108611	#be83a9	0.0041629	#6440c5	0.0221628	#e8551e	0.714559	#006ec0	0.205646	#f490ff	0.00116882	#f2bf40
144	0.00619383	#92332d	0.00680043	#76c125	0.0255385	#981d66	0.0109126	#be83a9	0.00385569	#6440c5	0.0226925	#e8551e	0.713839	#006ec0	0.206137	#f490ff	0.000704566	#f2bf40
146	0.0063177	#92332d	0.00624102	#76c125	0.026162	#981d66	0.0109123	#be83a9	0.00373877	#6440c5	0.0219989	#e8551e	0.714149	#006ec0	0.206426	#f490ff	0.000707485	#f2bf40
148	0.00655107	#92332d	0.00551703	#76c125	0.0265069	#981d66	0.0107129	#be83a9	0.00353608	#6440c5	0.0226296	#e8551e	0.713263	#006ec0	0.207302	#f490ff	0.000710254	#f2bf40
150	0.00652734	#92332d	0.00576579	#76c125	0.0268651	#981d66	0.0110665	#be83a9	0.00330126	#6440c5	0.0230935	#e8551e	0.712168	#006ec0	0.207242	#f490ff	0.000713047	#f2bf40
152	0.00656546	#92332d	0.00520441	#76c125	0.0274364	#981d66	0.0111601	#be83a9	0.00310998	#6440c5	0.0236679	#e8551e	0.711052	#006ec0	0.207855	#f490ff	0.00071689	#f2bf40
154	0.00682168	#92332d	0.0062774	#76c125	0.0278698	#981d66	0.0113247	#be83a9	0.00246541	#6440c5	0.0238885	#e8551e	0.71004	#006ec0	0.207402	#f490ff	0.00071984	#f2bf40
156	0.00682457	#92332d	0.00590772	#76c125	0.0283696	#981d66	0.0117622	#be83a9	0.00232892	#6440c5	0.0239164	#e8551e	0.709715	#006ec0	0.207231	#f490ff	0.000723098	#f2bf40
158	0.00700171	#92332d	0.0056268	#76c125	0.0286791	#981d66	0.0116347	#be83a9	0.00213768	#6440c5	0.0243574	#e8551e	0.7099	#006ec0	0.206953	#f490ff	0.000483609	#f2bf40
160	0.00707241	#92332d	0.00515759	#76c125	0.0291958	#981d66	0.011609	#be83a9	0.00198968	#6440c5	0.0247824	#e8551e	0.709698	#006ec0	0.206933	#f490ff	0.000243095	#f2bf40
162	0.00704584	#92332d	0.00471616	#76c125	0.0297382	#981d66	0.0117178	#be83a9	0.0017289	#6440c5	0.0250711	#e8551e	0.710006	#006ec0	0.206312	#f490ff	0.000244212	#f2bf40
164	0.00715648	#92332d	0.00433822	#76c125	0.0299943	#981d66	0.011561	#be83a9	0.00164665	#6440c5	0.0256729	#e8551e	0.709907	#006ec0	0.206242	#f490ff	0	#f2bf40
166	0.00723412	#92332d	0.00406289	#76c125	0.0303179	#981d66	0.0115079	#be83a9	0.0015293	#6440c5	0.0266097	#e8551e	0.708996	#006ec0	0.206254	#f490ff	0	#f2bf40
168	0.00733957	#92332d	0.00405273	#76c125	0.0308719	#981d66	0.0116449	#be83a9	0.00144633	#6440c5	0.0260366	#e8551e	0.709416	#006ec0	0.205661	#f490ff	0	#f2bf40
170	0.00761088	#92332d	0.00333527	#76c125	0.0314806	#981d66	0.0112249	#be83a9	0.00131156	#6440c5	0.0263624	#e8551e	0.709918	#006ec0	0.205147	#f490ff	0	#f2bf40
172	0.0077757	#92332d	0.00307981	#76c125	0.0318637	#981d66	0.011091	#be83a9	0.00123644	#6440c5	0.0270322	#e8551e	0.710207	#006ec0	0.204165	#f490ff	0	#f2bf40
174	0.0080527	#92332d	0.00296232	#76c125	0.0322043	#981d66	0.0112832	#be83a9	0.00106121	#6440c5	0.0275851	#e8551e	0.709321	#006ec0	0.204006	#f490ff	0	#f2bf40
176	0.00809723	#92332d	0.00274282	#76c125	0.0324055	#981d66	0.0116089	#be83a9	0.000973968	#6440c5	0.0277318	#e8551e	0.709031	#006ec0	0.203745	#f490ff	0	#f2bf40
178	0.00824594	#92332d	0.00252963	#76c125	0.0327364	#981d66	0.0119188	#be83a9	0.000543835	#6440c5	0.0283615	#e8551e	0.708749	#006ec0	0.203249	#f490ff	0	#f2bf40
180	0.00830252	#92332d	0.00176013	#76c125	0.0331466	#981d66	0.0119433	#be83a9	0.000545782	#6440c5	0.0286235	#e8551e	0.708666	#006ec0	0.203319	#f490ff	0	#f2bf40
182	0.00857867	#92332d	0.0016436	#76c125	0.0338312	#981d66	0.0121251	#be83a9	0.000548262	#6440c5	0.0285451	#e8551e	0.708815	#006ec0	0.202311	#f490ff	0	#f2bf40
184	0.00837439	#92332d	0.00154885	#76c125	0.034094	#981d66	0.012332	#be83a9	0.000457693	#6440c5	0.0296165	#e8551e	0.708148	#006ec0	0.20174	#f490ff	0	#f2bf40
186	0.00852603	#92332d	0.00132456	#76c125	0.034718	#981d66	0.0127062	#be83a9	0.000459933	#6440c5	0.0294907	#e8551e	0.708296	#006ec0	0.200768	#f490ff	0	#f2bf40
188	0.00830425	#92332d	0.00158756	#76c125	0.0353675	#981d66	0.0131235	#be83a9	0.000277461	#6440c5	0.0295129	#e8551e	0.70832	#006ec0	0.199763	#f490ff	0	#f2bf40
190	0.00831695	#92332d	0.00161595	#76c125	0.0356933	#981d66	0.0133388	#be83a9	0.000184879	#6440c5	0.0304752	#e8551e	0.707293	#006ec0	0.199374	#f490ff	0	#f2bf40
192	0.00838182	#92332d	0.00147053	#76c125	0.0360823	#981d66	0.0133505	#be83a9	0.000185439	#6440c5	0.0304194	#e8551e	0.708094	#006ec0	0.198186	#f490ff	0	#f2bf40
194	0.00850647	#92332d	0.00139473	#76c125	0.0362965	#981d66	0.0133434	#be83a9	0.000186029	#6440c5	0.0312088	#e8551e	0.707882	#006ec0	0.197285	#f490ff	0	#f2bf40
196	0.00859895	#92332d	0.00124862	#76c125	0.0371207	#981d66	0.013336	#be83a9	0.000186861	#6440c5	0.0306346	#e8551e	0.708346	#006ec0	0.196611	#f490ff	0	#f2bf40
198	0.00855126	#92332d	0.00125213	#76c125	0.0372684	#981d66	0.0136651	#be83a9	0.000187386	#6440c5	0.0314849	#e8551e	0.708078	#006ec0	0.195518	#f490ff	0	#f2bf40
200	0.00869663	#92332d	0.00073658	#76c125	0.0375364	#981d66	0.013667	#be83a9	0.000187923	#6440c5	0.0322586	#e8551e	0.708065	#006ec0	0.194875	#f490ff	0	#f2bf40
202	0.00864851	#92332d	0.000739792	#76c125	0.0382741	#981d66	0.0140748	#be83a9	0.000188742	#6440c5	0.0322266	#e8551e	0.707968	#006ec0	0.193939	#f490ff	0	#f2bf40
204	0.00873553	#92332d	0.00074214	#76c125	0.0388802	#981d66	0.0140171	#be83a9	0.000189341	#6440c5	0.0323521	#e8551e	0.707932	#006ec0	0.193299	#f490ff	0	#f2bf40
206	0.00921635	#92332d	0.000629725	#76c125	0.0393279	#981d66	0.0138894	#be83a9	0.000190083	#6440c5	0.0322238	#e8551e	0.707729	#006ec0	0.192966	#f490ff	0	#f2bf40
208	0.00966489	#92332d	0.000632656	#76c125	0.0400301	#981d66	0.0138192	#be83a9	0.000190968	#6440c5	0.0316397	#e8551e	0.708722	#006ec0	0.191425	#f490ff	0	#f2bf40
210	0.00977103	#92332d	0.00049809	#76c125	0.0406368	#981d66	0.0139242	#be83a9	0.000191811	#6440c5	0.0316433	#e8551e	0.709309	#006ec0	0.19006	#f490ff	0	#f2bf40
212	0.00983555	#92332d	0.000344653	#76c125	0.0409144	#981d66	0.0139874	#be83a9	0.000192461	#6440c5	0.0323823	#e8551e	0.708927	#006ec0	0.189385	#f490ff	0	#f2bf40
214	0.00988162	#92332d	0.000345846	#76c125	0.0414111	#981d66	0.0142941	#be83a9	0.000193127	#6440c5	0.0332336	#e8551e	0.708355	#006ec0	0.188391	#f490ff	0	#f2bf40
216	0.00987429	#92332d	0.000194402	#76c125	0.0416392	#981d66	0.0147757	#be83a9	0.000193884	#6440c5	0.0342354	#e8551e	0.707859	#006ec0	0.187239	#f490ff	0	#f2bf40
218	0.0100811	#92332d	0.000195153	#76c125	0.0420165	#981d66	0.014883	#be83a9	0.000194633	#6440c5	0.0347148	#e8551e	0.707543	#006ec0	0.18635	#f490ff	0	#f2bf40
220	0.0104175	#92332d	0.000111349	#76c125	0.0423974	#981d66	0.0146921	#be83a9	0.000195334	#6440c5	0.035026	#e8551e	0.707973	#006ec0	0.185092	#f490ff	0	#f2bf40
222	0.0106424	#92332d	0.000112023	#76c125	0.0429619	#981d66	0.0151277	#be83a9	0.000196517	#6440c5	0.0360234	#e8551e	0.707284	#006ec0	0.183506	#f490ff	0	#f2bf40
224	0.011072	#92332d	0.000112324	#76c125	0.0431742	#981d66	0.0147609	#be83a9	0.000197046	#6440c5	0.0364011	#e8551e	0.707291	#006ec0	0.182812	#f490ff	0	#f2bf40
226	0.0109805	#92332d	0.000112725	#76c125	0.0437877	#981d66	0.0146583	#be83a9	0.000197749	#6440c5	0.0375272	#e8551e	0.706953	#006ec0	0.181689	#f490ff	0	#f2bf40
228	0.0114893	#92332d	0	#76c125	0.0443834	#981d66	0.0148169	#be83a9	9.93516e-05	#6440c5	0.0369677	#e8551e	0.707012	#006ec0	0.181113	#f490ff	0	#f2bf40
230	0.0114669	#92332d	0	#76c125	0.0450411	#981d66	0.0148382	#be83a9	9.97888e-05	#6440c5	0.0379488	#e8551e	0.706514	#006ec0	0.180013	#f490ff	0	#f2bf40
232	0.0114517	#92332d	0	#76c125	0.0454129	#981d66	0.0148987	#be83a9	0.000100031	#6440c5	0.0385143	#e8551e	0.706542	#006ec0	0.179022	#f490ff	0	#f2bf40
234	0.0116646	#92332d	0	#76c125	0.0458358	#981d66	0.0151601	#be83a9	0.000100395	#6440c5	0.0385097	#e8551e	0.70645	#006ec0	0.178198	#f490ff	0	#f2bf40
236	0.0119535	#92332d	0	#76c125	0.0462375	#981d66	0.0152592	#be83a9	0.000100684	#6440c5	0.0383313	#e8551e	0.706297	#006ec0	0.177785	#f490ff	0	#f2bf40
238	0.0120461	#92332d	0	#76c125	0.0465628	#981d66	0.0151729	#be83a9	0.000101028	#6440c5	0.0391031	#e8551e	0.706037	#006ec0	0.176863	#f490ff	0	#f2bf40
240	0.0123323	#92332d	0	#76c125	0.0470606	#981d66	0.0149685	#be83a9	0.0001014	#6440c5	0.03926	#e8551e	0.705943	#006ec0	0.1762	#f490ff	0	#f2bf40
242	0.0123579	#92332d	0	#76c125	0.0476168	#981d66	0.0153184	#be83a9	0.0001018	#6440c5	0.0398335	#e8551e	0.705044	#006ec0	0.175681	#f490ff	0	#f2bf40
244	0.0123718	#92332d	0	#76c125	0.0477992	#981d66	0.0156842	#be83a9	0.000102106	#6440c5	0.0407525	#e8551e	0.704463	#006ec0	0.174728	#f490ff	0	#f2bf40
246	0.0124808	#92332d	0	#76c125	0.0482736	#981d66	0.0154494	#be83a9	0.00010253	#6440c5	0.0417246	#e8551e	0.704421	#006ec0	0.173355	#f490ff	0	#f2bf40
248	0.012557	#92332d	0	#76c125	0.0486532	#981d66	0.0156646	#be83a9	0.000102887	#6440c5	0.0421676	#e8551e	0.703897	#006ec0	0.172738	#f490ff	0	#f2bf40
250	0.0125245	#92332d	0	#76c125	0.0492534	#981d66	0.0158114	#be83a9	0.000103209	#6440c5	0.0423549	#e8551e	0.704607	#006ec0	0.171108	#f490ff	0	#f2bf40
252	0.0126999	#92332d	0	#76c125	0.0496856	#981d66	0.0155357	#be83a9	0.000103479	#6440c5	0.0429964	#e8551e	0.704701	#006ec0	0.170091	#f490ff	0	#f2bf40
254	0.0125561	#92332d	0	#76c125	0.0505481	#981d66	0.0156976	#be83a9	0.000103836	#6440c5	0.0428766	#e8551e	0.705383	#006ec0	0.168703	#f490ff	0	#f2bf40
256	0.0122849	#92332d	0	#76c125	0.051013	#981d66	0.0161059	#be83a9	0.000104237	#6440c5	0.0439518	#e8551e	0.704335	#006ec0	0.16805	#f490ff	0	#f2bf40
258	0.0122583	#92332d	0	#76c125	0.0511932	#981d66	0.0160746	#be83a9	0.000104514	#6440c5	0.0448004	#e8551e	0.704191	#006ec0	0.167089	#f490ff	0	#f2bf40
260	0.0124018	#92332d	0	#76c125	0.0517779	#981d66	0.0160774	#be83a9	0.000104985	#6440c5	0.0454137	#e8551e	0.703824	#006ec0	0.166066	#f490ff	0	#f2bf40
262	0.0123857	#92332d	0	#76c125	0.0523371	#981d66	0.0158949	#be83a9	0.000105349	#6440c5	0.0457745	#e8551e	0.703724	#006ec0	0.165386	#f490ff	0	#f2bf40
264	0.0124815	#92332d	0	#76c125	0.0527488	#981d66	0.0159306	#be83a9	0.000105648	#6440c5	0.0461111	#e8551e	0.703941	#006ec0	0.164275	#f490ff	0	#f2bf40
266	0.0126554	#92332d	0	#76c125	0.0529233	#981d66	0.016316	#be83a9	0.000105865	#6440c5	0.0462692	#e8551e	0.703596	#006ec0	0.163767	#f490ff	0	#f2bf40
268	0.0127626	#92332d	0	#76c125	0.0533822	#981d66	0.0162053	#be83a9	0.000106266	#6440c5	0.0471809	#e8551e	0.703698	#006ec0	0.162224	#f490ff	0	#f2bf40
270	0.0126385	#92332d	0	#76c125	0.053842	#981d66	0.0166571	#be83a9	0.000106569	#6440c5	0.0476822	#e8551e	0.703137	#006ec0	0.161555	#f490ff	0	#f2bf40
272	0.0122345	#92332d	0	#76c125	0.0543239	#981d66	0.0173395	#be83a9	0.000106818	#6440c5	0.0486601	#e8551e	0.702977	#006ec0	0.160064	#f490ff	0	#f2bf40
274	0.0126494	#92332d	0	#76c125	0.0547526	#981d66	0.0171403	#be83a9	0.000107171	#6440c5	0.0490768	#e8551e	0.702721	#006ec0	0.159299	#f490ff	0	#f2bf40
276	0.0125441	#92332d	0	#76c125	0.0553147	#981d66	0.0174452	#be83a9	0.000107553	#6440c5	0.0496745	#e8551e	0.701854	#006ec0	0.158851	#f490ff	0	#f2bf40
278	0.0129463	#92332d	0	#76c125	0.0555221	#981d66	0.0173243	#be83a9	0.000107836	#6440c5	0.0495533	#e8551e	0.702658	#006ec0	0.15753	#f490ff	0	#f2bf40
280	0.0128181	#92332d	0	#76c125	0.0561531	#981d66	0.0173007	#be83a9	0	#6440c5	0.0504195	#e8551e	0.702491	#006ec0	0.156314	#f490ff	0	#f2bf40
282	0.0131133	#92332d	0	#76c125	0.0567381	#981d66	0.0173526	#be83a9	0	#6440c5	0.0497645	#e8551e	0.703275	#006ec0	0.155145	#f490ff	0	#f2bf40
284	0.0131955	#92332d	0	#76c125	0.057266	#981d66	0.0175927	#be83a9	0	#6440c5	0.0503844	#e8551e	0.703246	#006ec0	0.153589	#f490ff	0	#f2bf40
286	0.0132325	#92332d	0	#76c125	0.0575559	#981d66	0.0176383	#be83a9	0	#6440c5	0.0517632	#e8551e	0.70263	#006ec0	0.152579	#f490ff	0	#f2bf40
288	0.0134203	#92332d	0	#76c125	0.057758	#981d66	0.0176143	#be83a9	0	#6440c5	0.0528909	#e8551e	0.702264	#006ec0	0.151425	#f490ff	0	#f2bf40
290	0.0135216	#92332d	0	#76c125	0.0584237	#981d66	0.0175613	#be83a9	0	#6440c5	0.0535472	#e8551e	0.702009	#006ec0	0.150363	#f490ff	0	#f2bf40
292	0.0136187	#92332d	0	#76c125	0.0591692	#981d66	0.0177057	#be83a9	0	#6440c5	0.0537794	#e8551e	0.70285	#006ec0	0.148131	#f490ff	0	#f2bf40
294	0.0139085	#92332d	0	#76c125	0.0599092	#981d66	0.0180593	#be83a9	0	#6440c5	0.0546969	#e8551e	0.701655	#006ec0	0.147061	#f490ff	0	#f2bf40
296	0.0137236	#92332d	0	#76c125	0.0606073	#981d66	0.0183694	#be83a9	0	#6440c5	0.055171	#e8551e	0.701685	#006ec0	0.145752	#f490ff	0	#f2bf40
298	0.0139668	#92332d	0	#76c125	0.0611001	#981d66	0.0188702	#be83a9	0	#6440c5	0.0552242	#e8551e	0.701157	#006ec0	0.145014	#f490ff	0	#f2bf40
300	0.0137489	#92332d	0	#76c125	0.0615583	#981d66	0.0192922	#be83a9	0	#6440c5	0.0559774	#e8551e	0.700588	#006ec0	0.144216	#f490ff	0	#f2bf40
302	0.0140073	#92332d	0	#76c125	0.0619888	#981d66	0.0193943	#be83a9	0	#6440c5	0.0565827	#e8551e	0.700424	#006ec0	0.143027	#f490ff	0	#f2bf40
304	0.0142983	#92332d	0	#76c125	0.0624616	#981d66	0.0193253	#be83a9	0	#6440c5	0.0574083	#e8551e	0.699384	#006ec0	0.142635	#f490ff	0	#f2bf40
306	0.0144239	#92332d	0	#76c125	0.0630493	#981d66	0.0194096	#be83a9	0	#6440c5	0.0577394	#e8551e	0.699531	#006ec0	0.141257	#f490ff	0	#f2bf40
308	0.0142619	#92332d	0	#76c125	0.0635133	#981d66	0.0201655	#be83a9	0	#6440c5	0.058677	#e8551e	0.698664	#006ec0	0.140125	#f490ff	0	#f2bf40
310	0.0142838	#92332d	0	#76c125	0.0637004	#981d66	0.0199308	#be83a9	0	#6440c5	0.0594859	#e8551e	0.69865	#006ec0	0.139271	#f490ff	0	#f2bf40
312	0.0145452	#92332d	0	#76c125	0.0644834	#981d66	0.0200053	#be83a9	0	#6440c5	0.0601708	#e8551e	0.698187	#006ec0	0.137929	#f490ff	0	#f2bf40
314	0.0146489	#92332d	0	#76c125	0.0651014	#981d66	0.0205968	#be83a9	0	#6440c5	0.0608626	#e8551e	0.697417	#006ec0	0.136678	#f490ff	0	#f2bf40
316	0.0151556	#92332d	0	#76c125	0.0654352	#981d66	0.0204366	#be83a9	0	#6440c5	0.06131	#e8551e	0.696489	#006ec0	0.13656	#f490ff	0	#f2bf40
318	0.0154537	#92332d	0	#76c125	0.0660592	#981d66	0.0207612	#be83a9	0	#6440c5	0.061097	#e8551e	0.696272	#006ec0	0.135787	#f490ff	0	#f2bf40
320	0.0159253	#92332d	0	#76c125	0.0664547	#981d66	0.020493	#be83a9	0	#6440c5	0.0614012	#e8551e	0.696352	#006ec0	0.134759	#f490ff	0	#f2bf40
322	0.0161349	#92332d	0	#76c125	0.067203	#981d66	0.0206585	#be83a9	0	#6440c5	0.0610759	#e8551e	0.695987	#006ec0	0.134426	#f490ff	0	#f2bf40
324	0.0160684	#92332d	0	#76c125	0.0677541	#981d66	0.0211298	#be83a9	0	#6440c5	0.0615003	#e8551e	0.695848	#006ec0	0.133091	#f490ff	0	#f2bf40
326	0.0163651	#92332d	0	#76c125	0.067883	#981d66	0.0204966	#be83a9	0	#6440c5	0.0626373	#e8551e	0.695754	#006ec0	0.132283	#f490ff	0	#f2bf40
328	0.016427	#92332d	0	#76c125	0.0683319	#981d66	0.021025	#be83a9	0	#6440c5	0.0640596	#e8551e	0.694118	#006ec0	0.131466	#f490ff	0	#f2bf40
330	0.0163453	#92332d	0	#76c125	0.0686481	#981d66	0.0218427	#be83a9	0	#6440c5	0.0654878	#e8551e	0.692956	#006ec0	0.130088	#f490ff	0	#f2bf40
332	0.0163585	#92332d	0	#76c125	0.068991	#981d66	0.022256	#be83a9	0	#6440c5	0.0668736	#e8551e	0.691676	#006ec0	0.129298	#f490ff	0	#f2bf40
334	0.016348	#92332d	0	#76c125	0.0696869	#981d66	0.0221046	#be83a9	0	#6440c5	0.0699059	#e8551e	0.689894	#006ec0	0.127709	#f490ff	0	#f2bf40
336	0.0162628	#92332d	0	#76c125	0.0708368	#981d66	0.0217223	#be83a9	0	#6440c5	0.0752088	#e8551e	0.689193	#006ec0	0.122368	#f490ff	0	#f2bf40
338	0.016949	#92332d	0	#76c125	0.0724434	#981d66	0.0215785	#be83a9	0	#6440c5	0.078324	#e8551e	0.688428	#006ec0	0.11799	#f490ff	0	#f2bf40
340	0.0176372	#92332d	0	#76c125	0.0742825	#981d66	0.0221654	#be83a9	0	#6440c5	0.0823457	#e8551e	0.685496	#006ec0	0.114006	#f490ff	0	#f2bf40
342	0.0188988	#92332d	0	#76c125	0.0758491	#981d66	0.0219962	#be83a9	0	#6440c5	0.0844236	#e8551e	0.684565	#006ec0	0.110303	#f490ff	0	#f2bf40
344	0.0189945	#92332d	0	#76c125	0.0777458	#981d66	0.0221323	#be83a9	0	#6440c5	0.0904848	#e8551e	0.68133	#006ec0	0.105372	#f490ff	0	#f2bf40
346	0.0198603	#92332d	0	#76c125	0.080078	#981d66	0.0216678	#be83a9	0	#6440c5	0.0932896	#e8551e	0.681069	#006ec0	0.100266	#f490ff	0	#f2bf40
348	0.0210841	#92332d	0	#76c125	0.0817942	#981d66	0.022105	#be83a9	0	#6440c5	0.0958495	#e8551e	0.67878	#006ec0	0.0968603	#f490ff	0	#f2bf40
350	0.0204323	#92332d	0	#76c125	0.08234	#981d66	0.0241522	#be83a9	0	#6440c5	0.101619	#e8551e	0.674385	#006ec0	0.093591	#f490ff	0	#f2bf40
352	0.0213119	#92332d	0	#76c125	0.0831252	#981d66	0.0236833	#be83a9	0	#6440c5	0.107519	#e8551e	0.671337	#006ec0	0.0898209	#f490ff	0	#f2bf40
354	0.0216391	#92332d	0	#76c125	0.0841099	#981d66	0.0240269	#be83a9	0	#6440c5	0.113106	#e8551e	0.667601	#006ec0	0.0863504	#f490ff	0	#f2bf40
356	0.0233707	#92332d	0	#76c125	0.0851428	#981d66	0.0234455	#be83a9	0	#6440c5	0.118185	#e8551e	0.663948	#006ec0	0.0826704	#f490ff	0	#f2bf40
358	0.0239308	#92332d	0	#76c125	0.0857216	#981d66	0.0235759	#be83a9	0	#6440c5	0.122745	#e8551e	0.661379	#006ec0	0.0793432	#f490ff	0	#f2bf40
360	0.0226109	#92332d	0	#76c125	0.0862283	#981d66	0.0246347	#be83a9	0	#6440c5	0.130099	#e8551e	0.658095	#006ec0	0.0753242	#f490ff	0	#f2bf40
362	0.0240716	#92332d	0	#76c125	0.0878912	#981d66	0.024606	#be83a9	0	#6440c5	0.134908	#e8551e	0.65501	#006ec0	0.0708192	#f490ff	0	#f2bf40
364	0.0255498	#92332d	0	#76c125	0.0887572	#981d66	0.0257983	#be83a9	0	#6440c5	0.139117	#e8551e	0.65045	#006ec0	0.0678832	#f490ff	0	#f2bf40
366	0.0258454	#92332d	0	#76c125	0.0898186	#981d66	0.0253553	#be83a9	0	#6440c5	0.146842	#e8551e	0.64634	#006ec0	0.0634278	#f490ff	0	#f2bf40
368	0.0270759	#92332d	0	#76c125	0.0900154	#981d66	0.026121	#be83a9	0	#6440c5	0.151958	#e8551e	0.640975	#006ec0	0.0615541	#f490ff	0	#f2bf40
370	0.0284769	#92332d	0	#76c125	0.0902512	#981d66	0.0247515	#be83a9	0	#6440c5	0.157746	#e8551e	0.638603	#006ec0	0.0578047	#f490ff	0	#f2bf40
372	0.0298533	#92332d	0	#76c125	0.0909683	#981d66	0.0245913	#be83a9	0	#6440c5	0.163279	#e8551e	0.633116	#006ec0	0.0559308	#f490ff	0	#f2bf40
374	0.0299987	#92332d	0	#76c125	0.0908767	#981d66	0.0256955	#be83a9	0	#6440c5	0.170027	#e8551e	0.628141	#006ec0	0.0532076	#f490ff	0	#f2bf40
376	0.0313993	#92332d	0	#76c125	0.0907635	#981d66	0.0254	#be83a9	0	#6440c5	0.177834	#e8551e	0.62292	#006ec0	0.049818	#f490ff	0	#f2bf40
378	0.0326995	#92332d	0	#76c125	0.0913035	#981d66	0.0256141	#be83a9	0	#6440c5	0.182694	#e8551e	0.619513	#006ec0	0.0462588	#f490ff	0	#f2bf40
380	0.0327299	#92332d	0	#76c125	0.0919839	#981d66	0.0265167	#be83a9	0	#6440c5	0.187675	#e8551e	0.615512	#006ec0	0.0439562	#f490ff	0	#f2bf40
382	0.0335653	#92332d	0	#76c125	0.091898	#981d66	0.0267201	#be83a9	0	#6440c5	0.193184	#e8551e	0.611677	#006ec0	0.0413674	#f490ff	0	#f2bf40
384	0.0335706	#92332d	0	#76c125	0.0921836	#981d66	0.0272966	#be83a9	0	#6440c5	0.198623	#e8551e	0.607772	#006ec0	0.0391186	#f490ff	0	#f2bf40
386	0.0348891	#92332d	0	#76c125	0.0920178	#981d66	0.0277906	#be83a9	0	#6440c5	0.203921	#e8551e	0.603485	#006ec0	0.036574	#f490ff	0	#f2bf40
388	0.0350129	#92332d	0	#76c125	0.0917397	#981d66	0.0291358	#be83a9	0	#6440c5	0.210364	#e8551e	0.597395	#006ec0	0.0351653	#f490ff	0	#f2bf40
390	0.0357446	#92332d	0	#76c125	0.0915593	#981d66	0.0304823	#be83a9	0	#6440c5	0.217251	#e8551e	0.590208	#006ec0	0.0337083	#f490ff	0	#f2bf40
392	0.0371624	#92332d	0	#76c125	0.091271	#981d66	0.0307995	#be83a9	0	#6440c5	0.222643	#e8551e	0.585536	#006ec0	0.0316017	#f490ff	0	#f2bf40
394	0.038273	#92332d	0	#76c125	0.0909984	#981d66	0.031199	#be83a9	0	#6440c5	0.22967	#e8551e	0.579433	#006ec0	0.0294945	#f490ff	0	#f2bf40
396	0.0395715	#92332d	0	#76c125	0.0902706	#981d66	0.0314816	#be83a9	0	#6440c5	0.236216	#e8551e	0.574782	#006ec0	0.0266162	#f490ff	0	#f2bf40
398	0.0406692	#92332d	0	#76c125	0.0896138	#981d66	0.0315156	#be83a9	0	#6440c5	0.241082	#e8551e	0.571463	#006ec0	0.0245665	#f490ff	0	#f2bf40
400	0.0420669	#92332d	0	#76c125	0.088899	#981d66	0.0307571	#be83a9	0	#6440c5	0.245652	#e8551e	0.568312	#006ec0	0.0233061	#f490ff	0	#f2bf40
402	0.0422363	#92332d	0	#76c125	0.0873691	#981d66	0.0299429	#be83a9	0	#6440c5	0.255385	#e8551e	0.562107	#006ec0	0.0219991	#f490ff	0	#f2bf40
404	0.0434236	#92332d	0	#76c125	0.0864767	#981d66	0.0293948	#be83a9	0	#6440c5	0.262686	#e8551e	0.556775	#006ec0	0.0204234	#f490ff	0	#f2bf40
406	0.0442864	#92332d	0	#76c125	0.0860181	#981d66	0.0297565	#be83a9	0	#6440c5	0.26734	#e8551e	0.552477	#006ec0	0.0194265	#f490ff	0	#f2bf40
408	0.0459352	#92332d	0	#76c125	0.0851581	#981d66	0.0295462	#be83a9	0	#6440c5	0.275463	#e8551e	0.545075	#006ec0	0.0181521	#f490ff	0	#f2bf40
410	0.046241	#92332d	0	#76c125	0.0839024	#981d66	0.0296688	#be83a9	0	#6440c5	0.284329	#e8551e	0.537728	#006ec0	0.0174965	#f490ff	0	#f2bf40
412	0.048776	#92332d	0	#76c125	0.0827889	#981d66	0.0284178	#be83a9	0	#6440c5	0.289689	#e8551e	0.533029	#006ec0	0.0166267	#f490ff	0	#f2bf40
414	0.0492219	#92332d	0	#76c125	0.0823221	#981d66	0.0294441	#be83a9	0	#6440c5	0.295748	#e8551e	0.527964	#006ec0	0.0145732	#f490ff	0	#f2bf40
416	0.0495276	#92332d	0	#76c125	0.0808669	#981d66	0.0304086	#be83a9	0	#6440c5	0.303926	#e8551e	0.52115	#006ec0	0.0133234	#f490ff	0	#f2bf40
418	0.0510319	#92332d	0	#76c125	0.0799984	#981d66	0.0309894	#be83a9	0	#6440c5	0.308226	#e8551e	0.516654	#006ec0	0.012315	#f490ff	0	#f2bf40
420	0.0528231	#92332d	0	#76c125	0.0794766	#981d66	0.0321643	#be83a9	0	#6440c5	0.313429	#e8551e	0.509728	#006ec0	0.0118053	#f490ff	0	#f2bf40
422	0.0563148	#92332d	0	#76c125	0.0790228	#981d66	0.0311206	#be83a9	0	#6440c5	0.316998	#e8551e	0.504656	#006ec0	0.0114403	#f490ff	0	#f2bf40
424	0.0565783	#92332d	0	#76c125	0.0776514	#981d66	0.0317137	#be83a9	0	#6440c5	0.324644	#e8551e	0.49818	#006ec0	0.0108695	#f490ff	0	#f2bf40
426	0.0585477	#92332d	0	#76c125	0.0765824	#981d66	0.0318846	#be83a9	0	#6440c5	0.331327	#e8551e	0.491189	#006ec0	0.0100724	#f490ff	0	#f2bf40
428	0.0595426	#92332d	0	#76c125	0.0748979	#981d66	0.0325162	#be83a9	0	#6440c5	0.33846	#e8551e	0.484919	#006ec0	0.00920846	#f490ff	0	#f2bf40
430	0.0624451	#92332d	0	#76c125	0.0743577	#981d66	0.031466	#be83a9	0	#6440c5	0.343698	#e8551e	0.479219	#006ec0	0.00849135	#f490ff	0	#f2bf40
432	0.0635676	#92332d	0	#76c125	0.0730612	#981d66	0.0323538	#be83a9	0	#6440c5	0.350734	#e8551e	0.471878	#006ec0	0.00809467	#f490ff	0	#f2bf40
434	0.0644156	#92332d	0	#76c125	0.0719879	#981d66	0.0331827	#be83a9	0	#6440c5	0.356285	#e8551e	0.466359	#006ec0	0.00752418	#f490ff	0	#f2bf40
436	0.0648283	#92332d	0	#76c125	0.0707917	#981d66	0.0341362	#be83a9	0	#6440c5	0.363313	#e8551e	0.459644	#006ec0	0.00704348	#f490ff	0	#f2bf40
438	0.0661121	#92332d	0	#76c125	0.0696074	#981d66	0.0353506	#be83a9	0	#6440c5	0.36757	#e8551e	0.454863	#006ec0	0.00626822	#f490ff	0	#f2bf40
440	0.0673347	#92332d	0	#76c125	0.0686056	#981d66	0.0365568	#be83a9	0	#6440c5	0.372718	#e8551e	0.448987	#006ec0	0.00554081	#f490ff	0	#f2bf40
442	0.0687263	#92332d	0	#76c125	0.0671772	#981d66	0.0357596	#be83a9	0	#6440c5	0.379603	#e8551e	0.443914	#006ec0	0.00453543	#f490ff	0	#f2bf40
444	0.0692605	#92332d	0	#76c125	0.0657552	#981d66	0.0357967	#be83a9	0	#6440c5	0.385744	#e8551e	0.438874	#006ec0	0.00435901	#f490ff	0	#f2bf40
446	0.0721879	#92332d	0	#76c125	0.0647024	#981d66	0.0356803	#be83a9	0	#6440c5	0.390862	#e8551e	0.433233	#006ec0	0.00309983	#f490ff	0	#f2bf40
448	0.0742987	#92332d	0	#76c125	0.0631572	#981d66	0.0354095	#be83a9	0	#6440c5	0.397385	#e8551e	0.426463	#006ec0	0.00311303	#f490ff	0	#f2bf40
450	0.0758105	#92332d	0	#76c125	0.0619032	#981d66	0.0365581	#be83a9	0	#6440c5	0.404359	#e8551e	0.418587	#006ec0	0.00260767	#f490ff	0	#f2bf40
452	0.0777239	#92332d	0	#76c125	0.0604953	#981d66	0.035561	#be83a9	0	#6440c5	0.4102	#e8551e	0.413381	#006ec0	0.00246408	#f490ff	0	#f2bf40
454	0.0792756	#92332d	0	#76c125	0.0590397	#981d66	0.0352955	#be83a9	0	#6440c5	0.415815	#e8551e	0.407968	#006ec0	0.00247079	#f490ff	0	#f2bf40
456	0.0807146	#92332d	0	#76c125	0.0576758	#981d66	0.0353521	#be83a9	0	#6440c5	0.422225	#e8551e	0.401705	#006ec0	0.0021447	#f490ff	0	#f2bf40
458	0.0820375	#92332d	0	#76c125	0.0562804	#981d66	0.0362064	#be83a9	0	#6440c5	0.428841	#e8551e	0.394662	#006ec0	0.00178957	#f490ff	0	#f2bf40
460	0.0839358	#92332d	0	#76c125	0.0550589	#981d66	0.0355589	#be83a9	0	#6440c5	0.43527	#e8551e	0.38839	#006ec0	0.00164305	#f490ff	0	#f2bf40
462	0.0865046	#92332d	0	#76c125	0.0539289	#981d66	0.0359109	#be83a9	0	#6440c5	0.438151	#e8551e	0.383883	#006ec0	0.00148972	#f490ff	0	#f2bf40
464	0.0888513	#92332d	0	#76c125	0.0529708	#981d66	0.0358838	#be83a9	0	#6440c5	0.440691	#e8551e	0.379996	#006ec0	0.00149536	#f490ff	0	#f2bf40
466	0.0896233	#92332d	0	#76c125	0.0516744	#981d66	0.0367264	#be83a9	0	#6440c5	0.446196	#e8551e	0.374322	#006ec0	0.00134634	#f490ff	0	#f2bf40
468	0.0927566	#92332d	0	#76c125	0.0509251	#981d66	0.0366318	#be83a9	0	#6440c5	0.449431	#e8551e	0.369137	#006ec0	0.000999519	#f490ff	0	#f2bf40
470	0.09562	#92332d	0	#76c125	0.0496624	#981d66	0.0356083	#be83a9	0	#6440c5	0.453421	#e8551e	0.364834	#006ec0	0.000671506	#f490ff	0	#f2bf40
472	0.0967137	#92332d	0	#76c125	0.0486985	#981d66	0.0372111	#be83a9	0	#6440c5	0.456924	#e8551e	0.359674	#006ec0	0.000673667	#f490ff	0	#f2bf40
474	0.0974848	#92332d	0	#76c125	0.0472334	#981d66	0.0383665	#be83a9	0	#6440c5	0.459887	#e8551e	0.356249	#006ec0	0.000674035	#f490ff	0	#f2bf40
476	0.0987287	#92332d	0	#76c125	0.0460758	#981d66	0.0398648	#be83a9	0	#6440c5	0.465002	#e8551e	0.34957	#006ec0	0.000676879	#f490ff	0	#f2bf40
478	0.0996117	#92332d	0	#76c125	0.0448499	#981d66	0.0398656	#be83a9	0	#6440c5	0.469938	#e8551e	0.345142	#006ec0	0.000533954	#f490ff	0	#f2bf40
480	0.101476	#92332d	0	#76c125	0.0435367	#981d66	0.0391286	#be83a9	0	#6440c5	0.47469	#e8551e	0.340574	#006ec0	0.000535362	#f490ff	0	#f2bf40
482	0.103669	#92332d	0	#76c125	0.0424969	#981d66	0.0401512	#be83a9	0	#6440c5	0.478041	#e8551e	0.335254	#006ec0	0.000370941	#f490ff	0	#f2bf40
484	0.106109	#92332d	0	#76c125	0.0414665	#981d66	0.0398985	#be83a9	0	#6440c5	0.4811	#e8551e	0.331038	#006ec0	0.000372389	#f490ff	0	#f2bf40
486	0.109214	#92332d	0	#76c125	0.0406456	#981d66	0.0409628	#be83a9	0	#6440c5	0.484394	#e8551e	0.324584	#006ec0	0.000199302	#f490ff	0	#f2bf40
488	0.111356	#92332d	0	#76c125	0.0393235	#981d66	0.0406886	#be83a9	0	#6440c5	0.489196	#e8551e	0.319237	#006ec0	0.000200019	#f490ff	0	#f2bf40
490	0.115109	#92332d	0	#76c125	0.0386943	#981d66	0.0398184	#be83a9	0	#6440c5	0.491447	#e8551e	0.31473	#006ec0	0.000201304	#f490ff	0	#f2bf40
492	0.117806	#92332d	0	#76c125	0.0377107	#981d66	0.0393175	#be83a9	0	#6440c5	0.494639	#e8551e	0.310475	#006ec0	0	#f490ff	0	#f2bf40
494	0.120822	#92332d	0	#76c125	0.0369906	#981d66	0.0381778	#be83a9	0	#6440c5	0.494957	#e8551e	0.309026	#006ec0	0	#f490ff	0	#f2bf40
496	0.122953	#92332d	0	#76c125	0.0360714	#981d66	0.037344	#be83a9	0	#6440c5	0.500715	#e8551e	0.302916	#006ec0	0	#f490ff	0	#f2bf40
498	0.125741	#92332d	0	#76c125	0.0350711	#981d66	0.0369312	#be83a9	0	#6440c5	0.502956	#e8551e	0.299301	#006ec0	0	#f490ff	0	#f2bf40

## Sheet: Figure_5B_left
x	Ba6Ti17O40_y	Ba6Ti17O40_color	BaTiO3_y	BaTiO3_color	Ba2TiO4_y	Ba2TiO4_color	BaTi4O9_y	BaTi4O9_color	TiO2_y	TiO2_color	BaTi2O5_y	BaTi2O5_color	BaO_y	BaO_color	temperature_x	Temperature_y	Temperature_color
0	0	#a4b9ff	0	#76c125	0	#6440c5	0	#e8551e	0.666648	#006ec0	0	#f490ff	0.333352	#f2bf40	0	1200	crimson
2	0.00120419	#a4b9ff	0.0566088	#76c125	0.00322057	#6440c5	0.00142986	#e8551e	0.617838	#006ec0	0.0203739	#f490ff	0.29346	#f2bf40	78.9474	1300	crimson
4	0.00158893	#a4b9ff	0.0955539	#76c125	0.00522751	#6440c5	0.00210817	#e8551e	0.594868	#006ec0	0.0310483	#f490ff	0.262449	#f2bf40	157.895	1400	crimson
6	0.00180605	#a4b9ff	0.121129	#76c125	0.00827344	#6440c5	0.00260719	#e8551e	0.581763	#006ec0	0.03721	#f490ff	0.239443	#f2bf40	236.842	1400	crimson
8	0.00193724	#a4b9ff	0.138717	#76c125	0.0107871	#6440c5	0.00291423	#e8551e	0.571607	#006ec0	0.0431933	#f490ff	0.222477	#f2bf40	500	1400	crimson
10	0.00206069	#a4b9ff	0.148282	#76c125	0.0126731	#6440c5	0.00344636	#e8551e	0.56127	#006ec0	0.0505382	#f490ff	0.212519	#f2bf40
12	0.00214175	#a4b9ff	0.158316	#76c125	0.0144955	#6440c5	0.0040131	#e8551e	0.553052	#006ec0	0.0562185	#f490ff	0.201777	#f2bf40
14	0.00230158	#a4b9ff	0.164862	#76c125	0.0162477	#6440c5	0.00424483	#e8551e	0.546064	#006ec0	0.0623231	#f490ff	0.193066	#f2bf40
16	0.00252378	#a4b9ff	0.170691	#76c125	0.0179835	#6440c5	0.00473274	#e8551e	0.539083	#006ec0	0.0680154	#f490ff	0.185602	#f2bf40
18	0.0026649	#a4b9ff	0.176348	#76c125	0.0194208	#6440c5	0.00490678	#e8551e	0.531554	#006ec0	0.0749456	#f490ff	0.177928	#f2bf40
20	0.00286917	#a4b9ff	0.181921	#76c125	0.0203598	#6440c5	0.00513725	#e8551e	0.524883	#006ec0	0.0804436	#f490ff	0.17116	#f2bf40
22	0.00309576	#a4b9ff	0.185101	#76c125	0.0215268	#6440c5	0.00532098	#e8551e	0.516616	#006ec0	0.0881554	#f490ff	0.166503	#f2bf40
24	0.00313606	#a4b9ff	0.189364	#76c125	0.022932	#6440c5	0.00543058	#e8551e	0.508445	#006ec0	0.0954877	#f490ff	0.160576	#f2bf40
26	0.00314176	#a4b9ff	0.19454	#76c125	0.0234737	#6440c5	0.00581173	#e8551e	0.500661	#006ec0	0.102702	#f490ff	0.154274	#f2bf40
28	0.00314536	#a4b9ff	0.198042	#76c125	0.0247719	#6440c5	0.00614534	#e8551e	0.494177	#006ec0	0.109187	#f490ff	0.148234	#f2bf40
30	0.00326978	#a4b9ff	0.202684	#76c125	0.0266016	#6440c5	0.0064984	#e8551e	0.489093	#006ec0	0.114407	#f490ff	0.14065	#f2bf40
32	0.00337615	#a4b9ff	0.206328	#76c125	0.0275317	#6440c5	0.00681931	#e8551e	0.482393	#006ec0	0.119997	#f490ff	0.135966	#f2bf40
34	0.00355333	#a4b9ff	0.208261	#76c125	0.028442	#6440c5	0.00704918	#e8551e	0.474612	#006ec0	0.127796	#f490ff	0.131917	#f2bf40
36	0.00377984	#a4b9ff	0.211115	#76c125	0.028898	#6440c5	0.00715605	#e8551e	0.468752	#006ec0	0.134589	#f490ff	0.126711	#f2bf40
38	0.00382624	#a4b9ff	0.214627	#76c125	0.029607	#6440c5	0.00748101	#e8551e	0.46321	#006ec0	0.140374	#f490ff	0.121531	#f2bf40
40	0.00405057	#a4b9ff	0.216264	#76c125	0.0309238	#6440c5	0.00749221	#e8551e	0.458927	#006ec0	0.145849	#f490ff	0.116834	#f2bf40
42	0.0042924	#a4b9ff	0.219433	#76c125	0.030903	#6440c5	0.00781883	#e8551e	0.453104	#006ec0	0.151925	#f490ff	0.112531	#f2bf40
44	0.00441884	#a4b9ff	0.221081	#76c125	0.0314822	#6440c5	0.0078901	#e8551e	0.447389	#006ec0	0.159223	#f490ff	0.108087	#f2bf40
46	0.00450254	#a4b9ff	0.222747	#76c125	0.031798	#6440c5	0.00811366	#e8551e	0.442004	#006ec0	0.165176	#f490ff	0.104663	#f2bf40
48	0.00466046	#a4b9ff	0.223826	#76c125	0.0327259	#6440c5	0.00839469	#e8551e	0.435706	#006ec0	0.171571	#f490ff	0.101627	#f2bf40
50	0.00460583	#a4b9ff	0.225213	#76c125	0.0325726	#6440c5	0.00861769	#e8551e	0.430101	#006ec0	0.178079	#f490ff	0.0992848	#f2bf40
52	0.00473838	#a4b9ff	0.227649	#76c125	0.0330694	#6440c5	0.00904399	#e8551e	0.424329	#006ec0	0.183761	#f490ff	0.0950205	#f2bf40
54	0.00469416	#a4b9ff	0.23029	#76c125	0.0335124	#6440c5	0.00900888	#e8551e	0.419032	#006ec0	0.189037	#f490ff	0.0912571	#f2bf40
56	0.00480505	#a4b9ff	0.235023	#76c125	0.0338094	#6440c5	0.00956285	#e8551e	0.414189	#006ec0	0.193613	#f490ff	0.0854612	#f2bf40
58	0.00492008	#a4b9ff	0.236063	#76c125	0.0337509	#6440c5	0.00995061	#e8551e	0.409906	#006ec0	0.199472	#f490ff	0.0821772	#f2bf40
60	0.00515902	#a4b9ff	0.237092	#76c125	0.0339889	#6440c5	0.010481	#e8551e	0.404548	#006ec0	0.205488	#f490ff	0.07933	#f2bf40
62	0.00531381	#a4b9ff	0.238568	#76c125	0.034149	#6440c5	0.0107524	#e8551e	0.397127	#006ec0	0.213077	#f490ff	0.0765519	#f2bf40
64	0.00545553	#a4b9ff	0.241896	#76c125	0.0345054	#6440c5	0.01129	#e8551e	0.388614	#006ec0	0.220019	#f490ff	0.0729347	#f2bf40
66	0.00564901	#a4b9ff	0.243941	#76c125	0.0339861	#6440c5	0.0117365	#e8551e	0.382357	#006ec0	0.227339	#f490ff	0.0694304	#f2bf40
68	0.00586011	#a4b9ff	0.243821	#76c125	0.0341348	#6440c5	0.0117567	#e8551e	0.37684	#006ec0	0.23477	#f490ff	0.0669914	#f2bf40
70	0.00598886	#a4b9ff	0.243143	#76c125	0.0348666	#6440c5	0.0118039	#e8551e	0.372398	#006ec0	0.240726	#f490ff	0.0651112	#f2bf40
72	0.00613072	#a4b9ff	0.244942	#76c125	0.0352343	#6440c5	0.0120946	#e8551e	0.36718	#006ec0	0.246295	#f490ff	0.0619947	#f2bf40
74	0.00620878	#a4b9ff	0.245276	#76c125	0.0361864	#6440c5	0.0119955	#e8551e	0.362292	#006ec0	0.252628	#f490ff	0.0588219	#f2bf40
76	0.00637263	#a4b9ff	0.244746	#76c125	0.0362242	#6440c5	0.012208	#e8551e	0.358463	#006ec0	0.25746	#f490ff	0.057502	#f2bf40
78	0.00649908	#a4b9ff	0.243407	#76c125	0.0363938	#6440c5	0.0122459	#e8551e	0.354107	#006ec0	0.264829	#f490ff	0.0554356	#f2bf40
80	0.00686074	#a4b9ff	0.244877	#76c125	0.0360917	#6440c5	0.0127637	#e8551e	0.346833	#006ec0	0.271853	#f490ff	0.053285	#f2bf40
82	0.0071535	#a4b9ff	0.24731	#76c125	0.0361499	#6440c5	0.0129226	#e8551e	0.33743	#006ec0	0.281274	#f490ff	0.0496409	#f2bf40
84	0.00746427	#a4b9ff	0.247261	#76c125	0.0358855	#6440c5	0.0131977	#e8551e	0.330206	#006ec0	0.289524	#f490ff	0.0478528	#f2bf40
86	0.007549	#a4b9ff	0.24826	#76c125	0.0355377	#6440c5	0.0137521	#e8551e	0.320373	#006ec0	0.300802	#f490ff	0.0444781	#f2bf40
88	0.00776704	#a4b9ff	0.249931	#76c125	0.0353765	#6440c5	0.0138402	#e8551e	0.313881	#006ec0	0.30852	#f490ff	0.0413864	#f2bf40
90	0.00816575	#a4b9ff	0.24944	#76c125	0.0346924	#6440c5	0.0142093	#e8551e	0.306829	#006ec0	0.317197	#f490ff	0.0401898	#f2bf40
92	0.00827456	#a4b9ff	0.246812	#76c125	0.0350016	#6440c5	0.0143183	#e8551e	0.299999	#006ec0	0.326952	#f490ff	0.0389246	#f2bf40
94	0.00832042	#a4b9ff	0.246157	#76c125	0.0353201	#6440c5	0.0141185	#e8551e	0.294182	#006ec0	0.334521	#f490ff	0.0370507	#f2bf40
96	0.00855023	#a4b9ff	0.245626	#76c125	0.034968	#6440c5	0.0145301	#e8551e	0.287843	#006ec0	0.342395	#f490ff	0.0354584	#f2bf40
98	0.00897023	#a4b9ff	0.247467	#76c125	0.0350461	#6440c5	0.0147756	#e8551e	0.281958	#006ec0	0.3474	#f490ff	0.0332874	#f2bf40
100	0.00903235	#a4b9ff	0.246814	#76c125	0.0343532	#6440c5	0.0148572	#e8551e	0.276524	#006ec0	0.355401	#f490ff	0.0315363	#f2bf40
102	0.00932976	#a4b9ff	0.247553	#76c125	0.0334777	#6440c5	0.0154084	#e8551e	0.270811	#006ec0	0.362078	#f490ff	0.0300766	#f2bf40
104	0.00954492	#a4b9ff	0.248393	#76c125	0.0325419	#6440c5	0.0164083	#e8551e	0.266418	#006ec0	0.367428	#f490ff	0.0282745	#f2bf40
106	0.00982161	#a4b9ff	0.249108	#76c125	0.0323355	#6440c5	0.0166983	#e8551e	0.260143	#006ec0	0.372542	#f490ff	0.0276686	#f2bf40
108	0.0100777	#a4b9ff	0.247765	#76c125	0.0319535	#6440c5	0.0176074	#e8551e	0.253606	#006ec0	0.379828	#f490ff	0.0273537	#f2bf40
110	0.010204	#a4b9ff	0.247366	#76c125	0.0320635	#6440c5	0.0185326	#e8551e	0.249371	#006ec0	0.385933	#f490ff	0.0248889	#f2bf40
112	0.0102675	#a4b9ff	0.248136	#76c125	0.031182	#6440c5	0.0183012	#e8551e	0.243171	#006ec0	0.393604	#f490ff	0.0233136	#f2bf40
114	0.0103865	#a4b9ff	0.248819	#76c125	0.0310404	#6440c5	0.0187901	#e8551e	0.237611	#006ec0	0.399442	#f490ff	0.021984	#f2bf40
116	0.010655	#a4b9ff	0.248977	#76c125	0.030659	#6440c5	0.0194331	#e8551e	0.232744	#006ec0	0.406289	#f490ff	0.0197386	#f2bf40
118	0.0108858	#a4b9ff	0.246758	#76c125	0.030709	#6440c5	0.0194583	#e8551e	0.226609	#006ec0	0.414852	#f490ff	0.0187184	#f2bf40
120	0.0110484	#a4b9ff	0.244082	#76c125	0.0308246	#6440c5	0.0195923	#e8551e	0.221224	#006ec0	0.423002	#f490ff	0.017947	#f2bf40
122	0.0112998	#a4b9ff	0.243906	#76c125	0.0307916	#6440c5	0.0193517	#e8551e	0.216166	#006ec0	0.430008	#f490ff	0.0159485	#f2bf40
124	0.0115827	#a4b9ff	0.24265	#76c125	0.0305387	#6440c5	0.0196026	#e8551e	0.21395	#006ec0	0.435371	#f490ff	0.0144621	#f2bf40
126	0.0117612	#a4b9ff	0.241141	#76c125	0.0303838	#6440c5	0.0198105	#e8551e	0.208803	#006ec0	0.442674	#f490ff	0.0133269	#f2bf40
128	0.0119935	#a4b9ff	0.242816	#76c125	0.0292794	#6440c5	0.0208731	#e8551e	0.201453	#006ec0	0.449428	#f490ff	0.0118806	#f2bf40
130	0.0122362	#a4b9ff	0.242228	#76c125	0.0289585	#6440c5	0.0212181	#e8551e	0.197538	#006ec0	0.455029	#f490ff	0.0103813	#f2bf40
132	0.0125771	#a4b9ff	0.242936	#76c125	0.0284394	#6440c5	0.0212995	#e8551e	0.192899	#006ec0	0.460047	#f490ff	0.00948998	#f2bf40
134	0.0129318	#a4b9ff	0.240779	#76c125	0.028099	#6440c5	0.0208416	#e8551e	0.188169	#006ec0	0.467807	#f490ff	0.00891802	#f2bf40
136	0.0131367	#a4b9ff	0.240297	#76c125	0.0276588	#6440c5	0.0210168	#e8551e	0.182417	#006ec0	0.474223	#f490ff	0.00865293	#f2bf40
138	0.0133215	#a4b9ff	0.241455	#76c125	0.0269974	#6440c5	0.0212028	#e8551e	0.177245	#006ec0	0.479695	#f490ff	0.00740936	#f2bf40
140	0.0135122	#a4b9ff	0.239543	#76c125	0.0269711	#6440c5	0.0217112	#e8551e	0.173721	#006ec0	0.485102	#f490ff	0.00711384	#f2bf40
142	0.0134461	#a4b9ff	0.236687	#76c125	0.026449	#6440c5	0.022422	#e8551e	0.167613	#006ec0	0.494194	#f490ff	0.00683753	#f2bf40
144	0.0137388	#a4b9ff	0.236455	#76c125	0.0256882	#6440c5	0.0222839	#e8551e	0.163845	#006ec0	0.499994	#f490ff	0.00588702	#f2bf40
146	0.0138883	#a4b9ff	0.235763	#76c125	0.0253141	#6440c5	0.0221723	#e8551e	0.160876	#006ec0	0.504917	#f490ff	0.00524664	#f2bf40
148	0.0141642	#a4b9ff	0.233642	#76c125	0.0249544	#6440c5	0.0214188	#e8551e	0.15926	#006ec0	0.51004	#f490ff	0.00460963	#f2bf40
150	0.0145044	#a4b9ff	0.232676	#76c125	0.0247512	#6440c5	0.0212549	#e8551e	0.157132	#006ec0	0.513641	#f490ff	0.00429996	#f2bf40
152	0.0149445	#a4b9ff	0.23355	#76c125	0.0242638	#6440c5	0.020692	#e8551e	0.154908	#006ec0	0.515853	#f490ff	0.00398549	#f2bf40
154	0.0150238	#a4b9ff	0.232687	#76c125	0.0232983	#6440c5	0.0209482	#e8551e	0.151843	#006ec0	0.520685	#f490ff	0.00399541	#f2bf40
156	0.0152359	#a4b9ff	0.233011	#76c125	0.0229647	#6440c5	0.0211715	#e8551e	0.148595	#006ec0	0.523534	#f490ff	0.00400865	#f2bf40
158	0.0155955	#a4b9ff	0.232678	#76c125	0.02269	#6440c5	0.0208494	#e8551e	0.145729	#006ec0	0.528454	#f490ff	0.00301883	#f2bf40
160	0.0155509	#a4b9ff	0.226657	#76c125	0.0216067	#6440c5	0.0213893	#e8551e	0.13672	#006ec0	0.545784	#f490ff	0.00236253	#f2bf40
162	0.0159899	#a4b9ff	0.222232	#76c125	0.0206797	#6440c5	0.0211834	#e8551e	0.129376	#006ec0	0.559182	#f490ff	0.00170212	#f2bf40
164	0.0160337	#a4b9ff	0.217791	#76c125	0.0205027	#6440c5	0.0218183	#e8551e	0.124596	#006ec0	0.569153	#f490ff	0.000683662	#f2bf40
166	0.0162905	#a4b9ff	0.214456	#76c125	0.019783	#6440c5	0.0219153	#e8551e	0.118694	#006ec0	0.578507	#f490ff	0.000688817	#f2bf40
168	0.0166817	#a4b9ff	0.210011	#76c125	0.0192773	#6440c5	0.0221828	#e8551e	0.113366	#006ec0	0.588977	#f490ff	0.000692619	#f2bf40
170	0.0169376	#a4b9ff	0.208136	#76c125	0.0182602	#6440c5	0.0218841	#e8551e	0.107736	#006ec0	0.597623	#f490ff	0.000348415	#f2bf40
172	0.0174037	#a4b9ff	0.205698	#76c125	0.0180604	#6440c5	0.0223095	#e8551e	0.104316	#006ec0	0.60336	#f490ff	0.000350068	#f2bf40
174	0.0176565	#a4b9ff	0.203262	#76c125	0.0176977	#6440c5	0.0225511	#e8551e	0.100251	#006ec0	0.609978	#f490ff	0.000351719	#f2bf40
176	0.0179195	#a4b9ff	0.20041	#76c125	0.0170843	#6440c5	0.0217589	#e8551e	0.0953657	#006ec0	0.61887	#f490ff	0.000353881	#f2bf40
178	0.0180651	#a4b9ff	0.198568	#76c125	0.0167756	#6440c5	0.0214031	#e8551e	0.0914326	#006ec0	0.625353	#f490ff	0.000355225	#f2bf40
180	0.0182009	#a4b9ff	0.19771	#76c125	0.0161674	#6440c5	0.0214232	#e8551e	0.0880026	#006ec0	0.630411	#f490ff	0	#f2bf40
182	0.018595	#a4b9ff	0.196457	#76c125	0.0156316	#6440c5	0.0211767	#e8551e	0.084913	#006ec0	0.635316	#f490ff	0	#f2bf40
184	0.0187767	#a4b9ff	0.195144	#76c125	0.0152709	#6440c5	0.0213295	#e8551e	0.082373	#006ec0	0.639667	#f490ff	0	#f2bf40
186	0.0188948	#a4b9ff	0.193772	#76c125	0.0145397	#6440c5	0.0207001	#e8551e	0.0806349	#006ec0	0.644231	#f490ff	0	#f2bf40
188	0.0191378	#a4b9ff	0.193689	#76c125	0.0141647	#6440c5	0.0202176	#e8551e	0.0769559	#006ec0	0.648359	#f490ff	0	#f2bf40
190	0.0191495	#a4b9ff	0.19053	#76c125	0.013693	#6440c5	0.0205098	#e8551e	0.0737772	#006ec0	0.655083	#f490ff	0	#f2bf40
192	0.0193984	#a4b9ff	0.187991	#76c125	0.0134383	#6440c5	0.0211345	#e8551e	0.0714396	#006ec0	0.660252	#f490ff	0	#f2bf40
194	0.0199618	#a4b9ff	0.187005	#76c125	0.0128889	#6440c5	0.0209788	#e8551e	0.0698277	#006ec0	0.663423	#f490ff	0	#f2bf40
196	0.0203748	#a4b9ff	0.185596	#76c125	0.0127171	#6440c5	0.0205054	#e8551e	0.0657501	#006ec0	0.669087	#f490ff	0	#f2bf40
198	0.0206526	#a4b9ff	0.18239	#76c125	0.0124527	#6440c5	0.0196672	#e8551e	0.0639779	#006ec0	0.675433	#f490ff	0	#f2bf40
200	0.0212096	#a4b9ff	0.180813	#76c125	0.0120319	#6440c5	0.0191848	#e8551e	0.060764	#006ec0	0.680663	#f490ff	0	#f2bf40
202	0.0216377	#a4b9ff	0.17969	#76c125	0.0115487	#6440c5	0.0194851	#e8551e	0.0584428	#006ec0	0.684665	#f490ff	0	#f2bf40
204	0.0218517	#a4b9ff	0.177019	#76c125	0.0111061	#6440c5	0.0196595	#e8551e	0.05605	#006ec0	0.690476	#f490ff	0	#f2bf40
206	0.0224081	#a4b9ff	0.174414	#76c125	0.0108887	#6440c5	0.0196059	#e8551e	0.0546135	#006ec0	0.695231	#f490ff	0	#f2bf40
208	0.0227244	#a4b9ff	0.173083	#76c125	0.0106872	#6440c5	0.0192654	#e8551e	0.0522332	#006ec0	0.699082	#f490ff	0	#f2bf40
210	0.0227599	#a4b9ff	0.171387	#76c125	0.0100322	#6440c5	0.0194575	#e8551e	0.0503665	#006ec0	0.703247	#f490ff	0	#f2bf40
212	0.0232428	#a4b9ff	0.170635	#76c125	0.00981912	#6440c5	0.0194713	#e8551e	0.0498662	#006ec0	0.705017	#f490ff	0	#f2bf40
214	0.0233263	#a4b9ff	0.169035	#76c125	0.0093601	#6440c5	0.0197462	#e8551e	0.0483235	#006ec0	0.708707	#f490ff	0	#f2bf40
216	0.0238364	#a4b9ff	0.168174	#76c125	0.00889057	#6440c5	0.0198022	#e8551e	0.0449735	#006ec0	0.71309	#f490ff	0	#f2bf40
218	0.0239416	#a4b9ff	0.166158	#76c125	0.00851024	#6440c5	0.0198695	#e8551e	0.043426	#006ec0	0.717172	#f490ff	0	#f2bf40
220	0.0242953	#a4b9ff	0.166172	#76c125	0.00839146	#6440c5	0.0195302	#e8551e	0.0428209	#006ec0	0.718164	#f490ff	0	#f2bf40
222	0.0247012	#a4b9ff	0.165632	#76c125	0.00826041	#6440c5	0.019077	#e8551e	0.0409498	#006ec0	0.721073	#f490ff	0	#f2bf40
224	0.0251958	#a4b9ff	0.162872	#76c125	0.00803889	#6440c5	0.0184826	#e8551e	0.0394488	#006ec0	0.726046	#f490ff	0	#f2bf40
226	0.0255146	#a4b9ff	0.162057	#76c125	0.00744649	#6440c5	0.0185504	#e8551e	0.0347038	#006ec0	0.731587	#f490ff	0	#f2bf40
228	0.0260551	#a4b9ff	0.160497	#76c125	0.00710726	#6440c5	0.0183341	#e8551e	0.0337788	#006ec0	0.734968	#f490ff	0	#f2bf40
230	0.0262853	#a4b9ff	0.158269	#76c125	0.00688835	#6440c5	0.0186772	#e8551e	0.0325013	#006ec0	0.738656	#f490ff	0	#f2bf40
232	0.0264093	#a4b9ff	0.157284	#76c125	0.0067934	#6440c5	0.0178523	#e8551e	0.0321989	#006ec0	0.740931	#f490ff	0	#f2bf40
234	0.0264626	#a4b9ff	0.155314	#76c125	0.00651472	#6440c5	0.0173701	#e8551e	0.0315859	#006ec0	0.744354	#f490ff	0	#f2bf40
236	0.0265774	#a4b9ff	0.155045	#76c125	0.00570664	#6440c5	0.0170368	#e8551e	0.0306078	#006ec0	0.746921	#f490ff	0	#f2bf40
238	0.0268599	#a4b9ff	0.154978	#76c125	0.00535055	#6440c5	0.0167063	#e8551e	0.0299722	#006ec0	0.748393	#f490ff	0	#f2bf40
240	0.0272309	#a4b9ff	0.154403	#76c125	0.00508268	#6440c5	0.0159626	#e8551e	0.0296677	#006ec0	0.750272	#f490ff	0	#f2bf40
242	0.0274141	#a4b9ff	0.151786	#76c125	0.00508976	#6440c5	0.0156101	#e8551e	0.0287076	#006ec0	0.754338	#f490ff	0	#f2bf40
244	0.0274708	#a4b9ff	0.150753	#76c125	0.00493818	#6440c5	0.0157328	#e8551e	0.0283785	#006ec0	0.755995	#f490ff	0	#f2bf40
246	0.0278993	#a4b9ff	0.14882	#76c125	0.00480902	#6440c5	0.0150012	#e8551e	0.0267752	#006ec0	0.760011	#f490ff	0	#f2bf40
248	0.0279733	#a4b9ff	0.147624	#76c125	0.00456043	#6440c5	0.0150715	#e8551e	0.0251361	#006ec0	0.763082	#f490ff	0	#f2bf40
250	0.0282093	#a4b9ff	0.145601	#76c125	0.0045658	#6440c5	0.0149458	#e8551e	0.0248302	#006ec0	0.76561	#f490ff	0	#f2bf40
252	0.028436	#a4b9ff	0.143795	#76c125	0.00441672	#6440c5	0.0150848	#e8551e	0.0241816	#006ec0	0.768342	#f490ff	0	#f2bf40
254	0.0286352	#a4b9ff	0.143429	#76c125	0.00422649	#6440c5	0.0149085	#e8551e	0.0231979	#006ec0	0.770155	#f490ff	0	#f2bf40
256	0.0286102	#a4b9ff	0.142324	#76c125	0.00422473	#6440c5	0.0151951	#e8551e	0.0225161	#006ec0	0.772293	#f490ff	0	#f2bf40
258	0.0287309	#a4b9ff	0.140649	#76c125	0.00415496	#6440c5	0.0149569	#e8551e	0.0221847	#006ec0	0.774914	#f490ff	0	#f2bf40
260	0.0290241	#a4b9ff	0.138814	#76c125	0.00415978	#6440c5	0.0144733	#e8551e	0.0215373	#006ec0	0.777674	#f490ff	0	#f2bf40
262	0.0294576	#a4b9ff	0.138648	#76c125	0.00417184	#6440c5	0.0141368	#e8551e	0.0205873	#006ec0	0.778902	#f490ff	0	#f2bf40
264	0.0295904	#a4b9ff	0.136961	#76c125	0.00417784	#6440c5	0.0142987	#e8551e	0.019265	#006ec0	0.781734	#f490ff	0	#f2bf40
266	0.0298883	#a4b9ff	0.135825	#76c125	0.00402898	#6440c5	0.0142506	#e8551e	0.0186141	#006ec0	0.7838	#f490ff	0	#f2bf40
268	0.0298548	#a4b9ff	0.135095	#76c125	0.0038759	#6440c5	0.0134982	#e8551e	0.018621	#006ec0	0.785421	#f490ff	0	#f2bf40
270	0.0298963	#a4b9ff	0.133524	#76c125	0.0038802	#6440c5	0.0131788	#e8551e	0.0176248	#006ec0	0.788249	#f490ff	0	#f2bf40
272	0.0302532	#a4b9ff	0.133553	#76c125	0.00373326	#6440c5	0.0126177	#e8551e	0.0173221	#006ec0	0.788924	#f490ff	0	#f2bf40
274	0.0302461	#a4b9ff	0.13287	#76c125	0.00357749	#6440c5	0.0124984	#e8551e	0.016979	#006ec0	0.790443	#f490ff	0	#f2bf40
276	0.0304403	#a4b9ff	0.131554	#76c125	0.00357799	#6440c5	0.012414	#e8551e	0.0166417	#006ec0	0.792503	#f490ff	0	#f2bf40
278	0.0306179	#a4b9ff	0.130393	#76c125	0.00321998	#6440c5	0.0120479	#e8551e	0.0166469	#006ec0	0.794537	#f490ff	0	#f2bf40
280	0.0308278	#a4b9ff	0.128737	#76c125	0.00307898	#6440c5	0.0119181	#e8551e	0.0159807	#006ec0	0.797206	#f490ff	0	#f2bf40
282	0.0310151	#a4b9ff	0.128444	#76c125	0.00292892	#6440c5	0.0111513	#e8551e	0.0153276	#006ec0	0.798751	#f490ff	0	#f2bf40
284	0.0312686	#a4b9ff	0.126256	#76c125	0.00280811	#6440c5	0.0106091	#e8551e	0.0153433	#006ec0	0.801539	#f490ff	0	#f2bf40
286	0.0314669	#a4b9ff	0.124976	#76c125	0.00267707	#6440c5	0.0103384	#e8551e	0.015016	#006ec0	0.803513	#f490ff	0	#f2bf40
288	0.0316309	#a4b9ff	0.12477	#76c125	0.00227742	#6440c5	0.00962021	#e8551e	0.0143493	#006ec0	0.805227	#f490ff	0	#f2bf40
290	0.0318482	#a4b9ff	0.124217	#76c125	0.00212271	#6440c5	0.00951938	#e8551e	0.014016	#006ec0	0.806485	#f490ff	0	#f2bf40
292	0.0320454	#a4b9ff	0.123604	#76c125	0.00212339	#6440c5	0.00940893	#e8551e	0.0140205	#006ec0	0.807248	#f490ff	0	#f2bf40
294	0.0320522	#a4b9ff	0.122943	#76c125	0.00212305	#6440c5	0.00930874	#e8551e	0.0140182	#006ec0	0.808182	#f490ff	0	#f2bf40
296	0.0322109	#a4b9ff	0.12116	#76c125	0.00212469	#6440c5	0.00915985	#e8551e	0.0136869	#006ec0	0.810589	#f490ff	0	#f2bf40
298	0.0323199	#a4b9ff	0.120729	#76c125	0.00212611	#6440c5	0.00891072	#e8551e	0.0130112	#006ec0	0.812048	#f490ff	0	#f2bf40
300	0.0324566	#a4b9ff	0.119991	#76c125	0.00197063	#6440c5	0.00884041	#e8551e	0.0126742	#006ec0	0.813438	#f490ff	0	#f2bf40
302	0.0327763	#a4b9ff	0.120305	#76c125	0.00142078	#6440c5	0.00872942	#e8551e	0.0116613	#006ec0	0.814629	#f490ff	0	#f2bf40
304	0.0328462	#a4b9ff	0.119011	#76c125	0.00132063	#6440c5	0.00873228	#e8551e	0.0113173	#006ec0	0.816547	#f490ff	0	#f2bf40
306	0.0329816	#a4b9ff	0.118826	#76c125	0.00116425	#6440c5	0.00843638	#e8551e	0.010976	#006ec0	0.817596	#f490ff	0	#f2bf40
308	0.0332797	#a4b9ff	0.118145	#76c125	0.00116497	#6440c5	0.00820412	#e8551e	0.0109828	#006ec0	0.818565	#f490ff	0	#f2bf40
310	0.033344	#a4b9ff	0.116765	#76c125	0.00116491	#6440c5	0.00793738	#e8551e	0.010639	#006ec0	0.820731	#f490ff	0	#f2bf40
312	0.033291	#a4b9ff	0.115386	#76c125	0.0011648	#6440c5	0.00770633	#e8551e	0.00995171	#006ec0	0.823144	#f490ff	0	#f2bf40
314	0.0333732	#a4b9ff	0.115978	#76c125	0.000695033	#6440c5	0.00739262	#e8551e	0.00892493	#006ec0	0.824436	#f490ff	0	#f2bf40
316	0.0335227	#a4b9ff	0.11539	#76c125	0.000694934	#6440c5	0.00730896	#e8551e	0.00892366	#006ec0	0.825267	#f490ff	0	#f2bf40
318	0.0334945	#a4b9ff	0.114247	#76c125	0.000694636	#6440c5	0.00740774	#e8551e	0.00891983	#006ec0	0.826618	#f490ff	0	#f2bf40
320	0.0336561	#a4b9ff	0.113126	#76c125	0.00069506	#6440c5	0.0074056	#e8551e	0.008582	#006ec0	0.828128	#f490ff	0	#f2bf40
322	0.033709	#a4b9ff	0.112446	#76c125	0.000695081	#6440c5	0.00716693	#e8551e	0.00858226	#006ec0	0.829121	#f490ff	0	#f2bf40
324	0.0337989	#a4b9ff	0.111008	#76c125	0.000695203	#6440c5	0.00680748	#e8551e	0.00858376	#006ec0	0.831025	#f490ff	0	#f2bf40
326	0.0338987	#a4b9ff	0.110492	#76c125	0.000695319	#6440c5	0.00676083	#e8551e	0.00824178	#006ec0	0.832002	#f490ff	0	#f2bf40
328	0.033996	#a4b9ff	0.108839	#76c125	0.000695669	#6440c5	0.00679524	#e8551e	0.00790235	#006ec0	0.834171	#f490ff	0	#f2bf40
330	0.0342869	#a4b9ff	0.10796	#76c125	0.000696413	#6440c5	0.00695122	#e8551e	0.00722291	#006ec0	0.835565	#f490ff	0	#f2bf40
332	0.0342884	#a4b9ff	0.107092	#76c125	0.00069664	#6440c5	0.00682287	#e8551e	0.0068812	#006ec0	0.836909	#f490ff	0	#f2bf40
334	0.0341948	#a4b9ff	0.106249	#76c125	0.000553766	#6440c5	0.00661034	#e8551e	0.00687935	#006ec0	0.838212	#f490ff	0	#f2bf40
336	0.0341829	#a4b9ff	0.105622	#76c125	0.000411063	#6440c5	0.00637902	#e8551e	0.00653512	#006ec0	0.839606	#f490ff	0	#f2bf40
338	0.0342649	#a4b9ff	0.104558	#76c125	0.000411406	#6440c5	0.00628484	#e8551e	0.00654058	#006ec0	0.840773	#f490ff	0	#f2bf40
340	0.0343383	#a4b9ff	0.103625	#76c125	0.000411681	#6440c5	0.00579396	#e8551e	0.00620047	#006ec0	0.842388	#f490ff	0	#f2bf40
342	0.0344337	#a4b9ff	0.10237	#76c125	0.000411806	#6440c5	0.00545886	#e8551e	0.00620235	#006ec0	0.843987	#f490ff	0	#f2bf40
344	0.034652	#a4b9ff	0.101528	#76c125	0.000412306	#6440c5	0.00505188	#e8551e	0.0055199	#006ec0	0.845757	#f490ff	0	#f2bf40
346	0.0345841	#a4b9ff	0.100269	#76c125	0.000412019	#6440c5	0.00477278	#e8551e	0.00551606	#006ec0	0.847547	#f490ff	0	#f2bf40
348	0.0347393	#a4b9ff	0.0994969	#76c125	0.000412224	#6440c5	0.00460497	#e8551e	0.0055188	#006ec0	0.848411	#f490ff	0	#f2bf40
350	0.0347677	#a4b9ff	0.0985319	#76c125	0.000412197	#6440c5	0.00462336	#e8551e	0.00517354	#006ec0	0.849866	#f490ff	0	#f2bf40
352	0.0348601	#a4b9ff	0.0981754	#76c125	0.000412392	#6440c5	0.00412826	#e8551e	0.00517599	#006ec0	0.850574	#f490ff	0	#f2bf40
354	0.035016	#a4b9ff	0.0971613	#76c125	0.000412718	#6440c5	0.00420879	#e8551e	0.00483474	#006ec0	0.851884	#f490ff	0	#f2bf40
356	0.0352909	#a4b9ff	0.097297	#76c125	0.000413295	#6440c5	0.00377667	#e8551e	0.00414985	#006ec0	0.852612	#f490ff	0	#f2bf40
358	0.0352889	#a4b9ff	0.0970155	#76c125	0.000315558	#6440c5	0.00393163	#e8551e	0.00414736	#006ec0	0.853109	#f490ff	0	#f2bf40
360	0.03531	#a4b9ff	0.096683	#76c125	0.000315536	#6440c5	0.00360737	#e8551e	0.00414708	#006ec0	0.853786	#f490ff	0	#f2bf40
362	0.0354363	#a4b9ff	0.0962901	#76c125	0.000315805	#6440c5	0.00346773	#e8551e	0.00345884	#006ec0	0.854861	#f490ff	0	#f2bf40
364	0.0355067	#a4b9ff	0.0956148	#76c125	0.000315879	#6440c5	0.00307001	#e8551e	0.00345966	#006ec0	0.85589	#f490ff	0	#f2bf40
366	0.0354945	#a4b9ff	0.0942282	#76c125	0.000315877	#6440c5	0.00298821	#e8551e	0.00311367	#006ec0	0.857837	#f490ff	0	#f2bf40
368	0.0355439	#a4b9ff	0.0930911	#76c125	0.000315851	#6440c5	0.00285365	#e8551e	0.00311341	#006ec0	0.859391	#f490ff	0	#f2bf40
370	0.035479	#a4b9ff	0.092387	#76c125	0.000315713	#6440c5	0.00277189	#e8551e	0.00311206	#006ec0	0.860304	#f490ff	0	#f2bf40
372	0.0353936	#a4b9ff	0.0913664	#76c125	0.000315594	#6440c5	0.00277084	#e8551e	0.00276523	#006ec0	0.861858	#f490ff	0	#f2bf40
374	0.0353695	#a4b9ff	0.0902051	#76c125	0.000315558	#6440c5	0.00270716	#e8551e	0.0024193	#006ec0	0.863489	#f490ff	0	#f2bf40
376	0.0353652	#a4b9ff	0.0895765	#76c125	0.000315621	#6440c5	0.00273673	#e8551e	0.00241978	#006ec0	0.864158	#f490ff	0	#f2bf40
378	0.0352271	#a4b9ff	0.0890809	#76c125	0.000315413	#6440c5	0.00281519	#e8551e	0.00241819	#006ec0	0.864755	#f490ff	0	#f2bf40
380	0.0353899	#a4b9ff	0.0887094	#76c125	0.000315558	#6440c5	0.00274266	#e8551e	0.0024193	#006ec0	0.865211	#f490ff	0	#f2bf40
382	0.0353484	#a4b9ff	0.08771	#76c125	0.000315579	#6440c5	0.00289953	#e8551e	0.00172818	#006ec0	0.866896	#f490ff	0	#f2bf40
384	0.0353888	#a4b9ff	0.0871748	#76c125	0.000315406	#6440c5	0.00307542	#e8551e	0.00172724	#006ec0	0.867516	#f490ff	0	#f2bf40
386	0.0354544	#a4b9ff	0.0861201	#76c125	0.000315485	#6440c5	0.00288339	#e8551e	0.00172767	#006ec0	0.868769	#f490ff	0	#f2bf40
388	0.0355289	#a4b9ff	0.0857626	#76c125	0.000315422	#6440c5	0.00289022	#e8551e	0.00172732	#006ec0	0.869261	#f490ff	0	#f2bf40
390	0.0355499	#a4b9ff	0.0846295	#76c125	0.000315388	#6440c5	0.00279617	#e8551e	0.00172714	#006ec0	0.870587	#f490ff	0	#f2bf40
392	0.0355951	#a4b9ff	0.0844197	#76c125	0.000315293	#6440c5	0.00249562	#e8551e	0.00172662	#006ec0	0.87119	#f490ff	0	#f2bf40
394	0.035641	#a4b9ff	0.0834341	#76c125	0.000315263	#6440c5	0.00249123	#e8551e	0.00172645	#006ec0	0.872386	#f490ff	0	#f2bf40
396	0.0356984	#a4b9ff	0.0822542	#76c125	0.000315247	#6440c5	0.00248322	#e8551e	0.00172636	#006ec0	0.873739	#f490ff	0	#f2bf40
398	0.0357713	#a4b9ff	0.0821198	#76c125	0.000315353	#6440c5	0.00248406	#e8551e	0.00172694	#006ec0	0.873892	#f490ff	0	#f2bf40
400	0.0357924	#a4b9ff	0.0810501	#76c125	0.000315319	#6440c5	0.00232108	#e8551e	0.00172676	#006ec0	0.875219	#f490ff	0	#f2bf40
402	0.035813	#a4b9ff	0.0804339	#76c125	0.000315276	#6440c5	0.00224761	#e8551e	0.00172652	#006ec0	0.876043	#f490ff	0	#f2bf40
404	0.0358021	#a4b9ff	0.0797985	#76c125	0.000315182	#6440c5	0.00218078	#e8551e	0.00172601	#006ec0	0.876846	#f490ff	0	#f2bf40
406	0.0358137	#a4b9ff	0.0791873	#76c125	0.000315155	#6440c5	0.0021806	#e8551e	0.00172586	#006ec0	0.877528	#f490ff	0	#f2bf40
408	0.0358493	#a4b9ff	0.0783742	#76c125	0.000315274	#6440c5	0.00218141	#e8551e	0.00138121	#006ec0	0.878677	#f490ff	0	#f2bf40
410	0.0358275	#a4b9ff	0.0781775	#76c125	0.000315205	#6440c5	0.0020053	#e8551e	0.00138091	#006ec0	0.879089	#f490ff	0	#f2bf40
412	0.0358709	#a4b9ff	0.0777991	#76c125	0.00031519	#6440c5	0.00192543	#e8551e	0.00138084	#006ec0	0.879597	#f490ff	0	#f2bf40
414	0.0359772	#a4b9ff	0.0771057	#76c125	0.000315248	#6440c5	0.00192579	#e8551e	0.0013811	#006ec0	0.880337	#f490ff	0	#f2bf40
416	0.0359088	#a4b9ff	0.0759819	#76c125	0.000157591	#6440c5	0.0019141	#e8551e	0.00138081	#006ec0	0.881751	#f490ff	0	#f2bf40
418	0.0358638	#a4b9ff	0.0753358	#76c125	0.000157565	#6440c5	0.00191378	#e8551e	0.00138058	#006ec0	0.882451	#f490ff	0	#f2bf40
420	0.0358145	#a4b9ff	0.0739579	#76c125	0.000157596	#6440c5	0.00168702	#e8551e	0.00103564	#006ec0	0.884412	#f490ff	0	#f2bf40
422	0.0358534	#a4b9ff	0.0736856	#76c125	0	#6440c5	0.00145539	#e8551e	0.00103563	#006ec0	0.885136	#f490ff	0	#f2bf40
424	0.0357682	#a4b9ff	0.0734628	#76c125	0	#6440c5	0.00133965	#e8551e	0.000690424	#006ec0	0.885729	#f490ff	0	#f2bf40
426	0.0357515	#a4b9ff	0.0728581	#76c125	0	#6440c5	0.00133944	#e8551e	0.000690315	#006ec0	0.886411	#f490ff	0	#f2bf40
428	0.0357387	#a4b9ff	0.0720392	#76c125	0	#6440c5	0.00117722	#e8551e	0.000690236	#006ec0	0.88745	#f490ff	0	#f2bf40
430	0.0356958	#a4b9ff	0.0716576	#76c125	0	#6440c5	0.00117649	#e8551e	0.000689806	#006ec0	0.888003	#f490ff	0	#f2bf40
432	0.0356492	#a4b9ff	0.0712864	#76c125	0	#6440c5	0.00117618	#e8551e	0.000689627	#006ec0	0.88845	#f490ff	0	#f2bf40
434	0.0357597	#a4b9ff	0.0713068	#76c125	0	#6440c5	0.00117652	#e8551e	0.000689825	#006ec0	0.888415	#f490ff	0	#f2bf40
436	0.0357858	#a4b9ff	0.0706677	#76c125	0	#6440c5	0.00117654	#e8551e	0.000689838	#006ec0	0.889107	#f490ff	0	#f2bf40
438	0.035877	#a4b9ff	0.0703349	#76c125	0	#6440c5	0.00103033	#e8551e	0.00068992	#006ec0	0.889632	#f490ff	0	#f2bf40
440	0.0358711	#a4b9ff	0.0697248	#76c125	0	#6440c5	0.00103023	#e8551e	0.000689858	#006ec0	0.890308	#f490ff	0	#f2bf40
442	0.0358733	#a4b9ff	0.0690582	#76c125	0	#6440c5	0.00103008	#e8551e	0.000689757	#006ec0	0.891061	#f490ff	0	#f2bf40
444	0.0359029	#a4b9ff	0.0686374	#76c125	0	#6440c5	0.00103015	#e8551e	0.000689799	#006ec0	0.891512	#f490ff	0	#f2bf40
446	0.0358843	#a4b9ff	0.0680478	#76c125	0	#6440c5	0.00103017	#e8551e	0.000689813	#006ec0	0.892179	#f490ff	0	#f2bf40
448	0.035878	#a4b9ff	0.0675441	#76c125	0	#6440c5	0.00111671	#e8551e	0.000689661	#006ec0	0.892719	#f490ff	0	#f2bf40
450	0.0357999	#a4b9ff	0.0671229	#76c125	0	#6440c5	0.00111616	#e8551e	0.000689317	#006ec0	0.893269	#f490ff	0	#f2bf40
452	0.0359384	#a4b9ff	0.0667943	#76c125	0	#6440c5	0.00111646	#e8551e	0.000689508	#006ec0	0.893657	#f490ff	0	#f2bf40
454	0.0359257	#a4b9ff	0.0667843	#76c125	0	#6440c5	0.00103703	#e8551e	0.000689405	#006ec0	0.89377	#f490ff	0	#f2bf40
456	0.0358032	#a4b9ff	0.0661844	#76c125	0	#6440c5	0.000957419	#e8551e	0.000689135	#006ec0	0.894532	#f490ff	0	#f2bf40
458	0.0358167	#a4b9ff	0.0661718	#76c125	0	#6440c5	0.000957237	#e8551e	0.000689004	#006ec0	0.8946	#f490ff	0	#f2bf40
460	0.0357517	#a4b9ff	0.0656722	#76c125	0	#6440c5	0.000870318	#e8551e	0.000688823	#006ec0	0.895251	#f490ff	0	#f2bf40
462	0.0357661	#a4b9ff	0.0652965	#76c125	0	#6440c5	0.000870139	#e8551e	0.000688681	#006ec0	0.89571	#f490ff	0	#f2bf40
464	0.0357984	#a4b9ff	0.0651295	#76c125	0	#6440c5	0.000834369	#e8551e	0.000688775	#006ec0	0.895905	#f490ff	0	#f2bf40
466	0.035787	#a4b9ff	0.0647324	#76c125	0	#6440c5	0.000760061	#e8551e	0.000688733	#006ec0	0.896404	#f490ff	0	#f2bf40
468	0.0357773	#a4b9ff	0.0647273	#76c125	0	#6440c5	0.000837462	#e8551e	0.000688679	#006ec0	0.896403	#f490ff	0	#f2bf40
470	0.035768	#a4b9ff	0.0647161	#76c125	0	#6440c5	0.000837316	#e8551e	0.000688559	#006ec0	0.896468	#f490ff	0	#f2bf40
472	0.0357462	#a4b9ff	0.0645323	#76c125	0	#6440c5	0.000837189	#e8551e	0.000688454	#006ec0	0.896696	#f490ff	0	#f2bf40
474	0.0356919	#a4b9ff	0.0635324	#76c125	0	#6440c5	0.000837031	#e8551e	0.000688324	#006ec0	0.897797	#f490ff	0	#f2bf40
476	0.0357296	#a4b9ff	0.0635393	#76c125	0	#6440c5	0.000837122	#e8551e	0.0006884	#006ec0	0.897776	#f490ff	0	#f2bf40
478	0.0356819	#a4b9ff	0.0635319	#76c125	0	#6440c5	0.000656243	#e8551e	0.000688319	#006ec0	0.89795	#f490ff	0	#f2bf40
480	0.0356834	#a4b9ff	0.0635321	#76c125	0	#6440c5	0.000614868	#e8551e	0.000688321	#006ec0	0.897984	#f490ff	0	#f2bf40
482	0.0356679	#a4b9ff	0.0633226	#76c125	0	#6440c5	0.000537407	#e8551e	0.000688117	#006ec0	0.898345	#f490ff	0	#f2bf40
484	0.0356982	#a4b9ff	0.0626175	#76c125	0	#6440c5	0.000537567	#e8551e	0.000344161	#006ec0	0.899338	#f490ff	0	#f2bf40
486	0.0356392	#a4b9ff	0.0622403	#76c125	0	#6440c5	0.000537399	#e8551e	0.000344054	#006ec0	0.899799	#f490ff	0	#f2bf40
488	0.0355972	#a4b9ff	0.0616968	#76c125	0	#6440c5	0.000598603	#e8551e	0.000344013	#006ec0	0.900385	#f490ff	0	#f2bf40
490	0.0355581	#a4b9ff	0.0612874	#76c125	0	#6440c5	0.000598408	#e8551e	0.000343901	#006ec0	0.900891	#f490ff	0	#f2bf40
492	0.0354581	#a4b9ff	0.0604932	#76c125	0	#6440c5	0.000598184	#e8551e	0.000343772	#006ec0	0.901798	#f490ff	0	#f2bf40
494	0.0354063	#a4b9ff	0.0600018	#76c125	0	#6440c5	0.000597992	#e8551e	0.000343662	#006ec0	0.902386	#f490ff	0	#f2bf40
496	0.0353705	#a4b9ff	0.0589775	#76c125	0	#6440c5	0.000648811	#e8551e	0.000343603	#006ec0	0.903483	#f490ff	0	#f2bf40
498	0.0354034	#a4b9ff	0.0588414	#76c125	0	#6440c5	0.00050858	#e8551e	0.000343617	#006ec0	0.903749	#f490ff	0	#f2bf40

## Sheet: Figure_5B_right
x	Ba2TiO4_y	Ba2TiO4_color	BaO_y	BaO_color	BaTiO3_y	BaTiO3_color	TiO2_y	TiO2_color	BaTi2O5_y	BaTi2O5_color	temperature_x	Temperature_y	Temperature_color
0	0	#6440c5	0.333352	#f2bf40	0	#76c125	0.666648	#006ec0	0	#f490ff	0	1200	crimson
2	0.00177088	#6440c5	0.330614	#f2bf40	0.00273885	#76c125	0.661843	#006ec0	0.00114423	#f490ff	78.9474	1300	crimson
4	0.00329649	#6440c5	0.327839	#f2bf40	0.00492556	#76c125	0.65733	#006ec0	0.00288249	#f490ff	157.895	1400	crimson
6	0.00498383	#6440c5	0.324163	#f2bf40	0.00689836	#76c125	0.653951	#006ec0	0.00448329	#f490ff	236.842	1400	crimson
8	0.00707603	#6440c5	0.321834	#f2bf40	0.007761	#76c125	0.649857	#006ec0	0.00617126	#f490ff	500	1400	crimson
10	0.00866304	#6440c5	0.319037	#f2bf40	0.0102215	#76c125	0.645577	#006ec0	0.0075634	#f490ff
12	0.010632	#6440c5	0.314896	#f2bf40	0.0131633	#76c125	0.641826	#006ec0	0.00901766	#f490ff
14	0.0119456	#6440c5	0.313254	#f2bf40	0.0141007	#76c125	0.638151	#006ec0	0.0110362	#f490ff
16	0.0134298	#6440c5	0.311302	#f2bf40	0.0150287	#76c125	0.634876	#006ec0	0.0129641	#f490ff
18	0.0153596	#6440c5	0.307485	#f2bf40	0.0164216	#76c125	0.631441	#006ec0	0.0155672	#f490ff
20	0.0165596	#6440c5	0.303698	#f2bf40	0.0195291	#76c125	0.628301	#006ec0	0.0175453	#f490ff
22	0.0181879	#6440c5	0.300797	#f2bf40	0.0207627	#76c125	0.625141	#006ec0	0.0196133	#f490ff
24	0.0199946	#6440c5	0.296382	#f2bf40	0.0233606	#76c125	0.622107	#006ec0	0.0217526	#f490ff
26	0.0217114	#6440c5	0.291512	#f2bf40	0.0257069	#76c125	0.620101	#006ec0	0.0235829	#f490ff
28	0.023896	#6440c5	0.287338	#f2bf40	0.0265849	#76c125	0.618645	#006ec0	0.0255337	#f490ff
30	0.0258864	#6440c5	0.283592	#f2bf40	0.0276266	#76c125	0.616359	#006ec0	0.0275992	#f490ff
32	0.027347	#6440c5	0.281498	#f2bf40	0.0294002	#76c125	0.612573	#006ec0	0.0293624	#f490ff
34	0.0283015	#6440c5	0.279278	#f2bf40	0.0305484	#76c125	0.608661	#006ec0	0.032306	#f490ff
36	0.0293975	#6440c5	0.277435	#f2bf40	0.0314896	#76c125	0.604946	#006ec0	0.0348635	#f490ff
38	0.0312007	#6440c5	0.27371	#f2bf40	0.0339636	#76c125	0.601121	#006ec0	0.0373277	#f490ff
40	0.0331139	#6440c5	0.269637	#f2bf40	0.0351961	#76c125	0.598742	#006ec0	0.0399818	#f490ff
42	0.0351239	#6440c5	0.264955	#f2bf40	0.0372465	#76c125	0.595599	#006ec0	0.0426064	#f490ff
44	0.0355985	#6440c5	0.262875	#f2bf40	0.0388517	#76c125	0.592036	#006ec0	0.0456815	#f490ff
46	0.0362133	#6440c5	0.260177	#f2bf40	0.0406528	#76c125	0.588441	#006ec0	0.049104	#f490ff
48	0.0378346	#6440c5	0.257091	#f2bf40	0.0419263	#76c125	0.58459	#006ec0	0.0522799	#f490ff
50	0.0400889	#6440c5	0.252769	#f2bf40	0.0426257	#76c125	0.58262	#006ec0	0.0552193	#f490ff
52	0.0421419	#6440c5	0.250353	#f2bf40	0.0434296	#76c125	0.579217	#006ec0	0.0574743	#f490ff
54	0.0427914	#6440c5	0.24754	#f2bf40	0.045545	#76c125	0.574907	#006ec0	0.0608113	#f490ff
56	0.0448578	#6440c5	0.242966	#f2bf40	0.046411	#76c125	0.573336	#006ec0	0.0635558	#f490ff
58	0.0466411	#6440c5	0.238621	#f2bf40	0.0483121	#76c125	0.569307	#006ec0	0.0673814	#f490ff
60	0.0472049	#6440c5	0.23584	#f2bf40	0.0501335	#76c125	0.566072	#006ec0	0.0705792	#f490ff
62	0.0480216	#6440c5	0.233555	#f2bf40	0.0514697	#76c125	0.562704	#006ec0	0.0737991	#f490ff
64	0.0501112	#6440c5	0.228835	#f2bf40	0.052523	#76c125	0.561143	#006ec0	0.0762614	#f490ff
66	0.0519054	#6440c5	0.224806	#f2bf40	0.0545232	#76c125	0.55838	#006ec0	0.0786493	#f490ff
68	0.0522722	#6440c5	0.221681	#f2bf40	0.0563861	#76c125	0.555227	#006ec0	0.0819427	#f490ff
70	0.0539911	#6440c5	0.217012	#f2bf40	0.0581965	#76c125	0.553809	#006ec0	0.0844814	#f490ff
72	0.0559918	#6440c5	0.213544	#f2bf40	0.0593887	#76c125	0.550837	#006ec0	0.0872773	#f490ff
74	0.0573042	#6440c5	0.209318	#f2bf40	0.061023	#76c125	0.547282	#006ec0	0.091335	#f490ff
76	0.0584663	#6440c5	0.206227	#f2bf40	0.0619825	#76c125	0.543944	#006ec0	0.0952292	#f490ff
78	0.0600366	#6440c5	0.202307	#f2bf40	0.0626555	#76c125	0.542078	#006ec0	0.0985542	#f490ff
80	0.0613768	#6440c5	0.198147	#f2bf40	0.0645487	#76c125	0.537261	#006ec0	0.103598	#f490ff
82	0.0635408	#6440c5	0.192735	#f2bf40	0.0657202	#76c125	0.53185	#006ec0	0.110657	#f490ff
84	0.0646073	#6440c5	0.188101	#f2bf40	0.0670223	#76c125	0.526851	#006ec0	0.117275	#f490ff
86	0.0663365	#6440c5	0.181866	#f2bf40	0.069751	#76c125	0.522025	#006ec0	0.123229	#f490ff
88	0.0687322	#6440c5	0.17571	#f2bf40	0.0722848	#76c125	0.517734	#006ec0	0.128029	#f490ff
90	0.0698551	#6440c5	0.171217	#f2bf40	0.0743149	#76c125	0.512009	#006ec0	0.134458	#f490ff
92	0.0706305	#6440c5	0.168269	#f2bf40	0.0744329	#76c125	0.506834	#006ec0	0.141332	#f490ff
94	0.0718865	#6440c5	0.163779	#f2bf40	0.0764151	#76c125	0.500848	#006ec0	0.147803	#f490ff
96	0.0732309	#6440c5	0.159532	#f2bf40	0.0776959	#76c125	0.496529	#006ec0	0.153181	#f490ff
98	0.0749593	#6440c5	0.155305	#f2bf40	0.0783523	#76c125	0.491245	#006ec0	0.159934	#f490ff
100	0.0766973	#6440c5	0.150501	#f2bf40	0.0785877	#76c125	0.486684	#006ec0	0.166584	#f490ff
102	0.0769164	#6440c5	0.147576	#f2bf40	0.0795181	#76c125	0.480728	#006ec0	0.174153	#f490ff
104	0.0776789	#6440c5	0.142399	#f2bf40	0.0817077	#76c125	0.476227	#006ec0	0.180669	#f490ff
106	0.0790673	#6440c5	0.136955	#f2bf40	0.0844862	#76c125	0.471639	#006ec0	0.186546	#f490ff
108	0.0802186	#6440c5	0.133568	#f2bf40	0.0861047	#76c125	0.466309	#006ec0	0.191947	#f490ff
110	0.0807399	#6440c5	0.130087	#f2bf40	0.0871553	#76c125	0.460991	#006ec0	0.198766	#f490ff
112	0.0821827	#6440c5	0.125397	#f2bf40	0.0887092	#76c125	0.456913	#006ec0	0.204464	#f490ff
114	0.0839708	#6440c5	0.120243	#f2bf40	0.0907396	#76c125	0.453634	#006ec0	0.20895	#f490ff
116	0.0853522	#6440c5	0.113879	#f2bf40	0.0944132	#76c125	0.45017	#006ec0	0.212888	#f490ff
118	0.0868568	#6440c5	0.111142	#f2bf40	0.0947491	#76c125	0.445483	#006ec0	0.218018	#f490ff
120	0.0872831	#6440c5	0.108129	#f2bf40	0.0964056	#76c125	0.442043	#006ec0	0.222791	#f490ff
122	0.0873888	#6440c5	0.105099	#f2bf40	0.0975135	#76c125	0.437008	#006ec0	0.229458	#f490ff
124	0.0886814	#6440c5	0.101327	#f2bf40	0.0982474	#76c125	0.430945	#006ec0	0.236456	#f490ff
126	0.0888931	#6440c5	0.0981904	#f2bf40	0.098641	#76c125	0.426775	#006ec0	0.242916	#f490ff
128	0.0906413	#6440c5	0.0955966	#f2bf40	0.0981144	#76c125	0.422565	#006ec0	0.248179	#f490ff
130	0.0917466	#6440c5	0.0924691	#f2bf40	0.0991134	#76c125	0.4183	#006ec0	0.253391	#f490ff
132	0.0917416	#6440c5	0.0896393	#f2bf40	0.100425	#76c125	0.413362	#006ec0	0.259289	#f490ff
134	0.0912707	#6440c5	0.0867731	#f2bf40	0.102894	#76c125	0.409187	#006ec0	0.264503	#f490ff
136	0.0931338	#6440c5	0.0822042	#f2bf40	0.102599	#76c125	0.406136	#006ec0	0.270129	#f490ff
138	0.0933297	#6440c5	0.0801991	#f2bf40	0.102698	#76c125	0.402431	#006ec0	0.275667	#f490ff
140	0.0934813	#6440c5	0.0777078	#f2bf40	0.103533	#76c125	0.397619	#006ec0	0.281874	#f490ff
142	0.0943286	#6440c5	0.0751474	#f2bf40	0.103815	#76c125	0.39346	#006ec0	0.287118	#f490ff
144	0.0941901	#6440c5	0.0728176	#f2bf40	0.10498	#76c125	0.388827	#006ec0	0.29254	#f490ff
146	0.094518	#6440c5	0.0704278	#f2bf40	0.106475	#76c125	0.383755	#006ec0	0.297993	#f490ff
148	0.0950897	#6440c5	0.0665336	#f2bf40	0.108673	#76c125	0.379785	#006ec0	0.302939	#f490ff
150	0.0950009	#6440c5	0.0646988	#f2bf40	0.108945	#76c125	0.377037	#006ec0	0.307433	#f490ff
152	0.094261	#6440c5	0.0636235	#f2bf40	0.109121	#76c125	0.373229	#006ec0	0.31329	#f490ff
154	0.0944016	#6440c5	0.0618033	#f2bf40	0.109759	#76c125	0.370451	#006ec0	0.31699	#f490ff
156	0.0940843	#6440c5	0.0605752	#f2bf40	0.110134	#76c125	0.366015	#006ec0	0.322352	#f490ff
158	0.093552	#6440c5	0.0587789	#f2bf40	0.110676	#76c125	0.362373	#006ec0	0.327681	#f490ff
160	0.092591	#6440c5	0.054283	#f2bf40	0.112841	#76c125	0.355866	#006ec0	0.338011	#f490ff
162	0.0932367	#6440c5	0.0509421	#f2bf40	0.111407	#76c125	0.348929	#006ec0	0.348969	#f490ff
164	0.0924251	#6440c5	0.0479244	#f2bf40	0.111531	#76c125	0.343523	#006ec0	0.358334	#f490ff
166	0.0928809	#6440c5	0.0458821	#f2bf40	0.110103	#76c125	0.336014	#006ec0	0.368764	#f490ff
168	0.0923978	#6440c5	0.0428376	#f2bf40	0.110869	#76c125	0.331069	#006ec0	0.376379	#f490ff
170	0.0921599	#6440c5	0.0397433	#f2bf40	0.111928	#76c125	0.326965	#006ec0	0.38291	#f490ff
172	0.0914467	#6440c5	0.0376113	#f2bf40	0.112008	#76c125	0.322664	#006ec0	0.390299	#f490ff
174	0.0907128	#6440c5	0.0351293	#f2bf40	0.112733	#76c125	0.315018	#006ec0	0.39995	#f490ff
176	0.0900127	#6440c5	0.0333157	#f2bf40	0.112408	#76c125	0.31083	#006ec0	0.407297	#f490ff
178	0.0894433	#6440c5	0.0309059	#f2bf40	0.112925	#76c125	0.306364	#006ec0	0.414371	#f490ff
180	0.0888153	#6440c5	0.0296479	#f2bf40	0.111617	#76c125	0.301019	#006ec0	0.423334	#f490ff
182	0.0891026	#6440c5	0.0281128	#f2bf40	0.111005	#76c125	0.295685	#006ec0	0.430444	#f490ff
184	0.0894508	#6440c5	0.0265698	#f2bf40	0.108692	#76c125	0.288396	#006ec0	0.440905	#f490ff
186	0.0885411	#6440c5	0.0255301	#f2bf40	0.10906	#76c125	0.281795	#006ec0	0.449051	#f490ff
188	0.0885297	#6440c5	0.0238634	#f2bf40	0.109652	#76c125	0.278257	#006ec0	0.453824	#f490ff
190	0.0874818	#6440c5	0.0227488	#f2bf40	0.107917	#76c125	0.273276	#006ec0	0.463226	#f490ff
192	0.0870388	#6440c5	0.0216745	#f2bf40	0.107137	#76c125	0.268855	#006ec0	0.469996	#f490ff
194	0.0853758	#6440c5	0.0202395	#f2bf40	0.107424	#76c125	0.263529	#006ec0	0.478467	#f490ff
196	0.0838145	#6440c5	0.0197092	#f2bf40	0.107837	#76c125	0.25902	#006ec0	0.484511	#f490ff
198	0.0828444	#6440c5	0.0191458	#f2bf40	0.108339	#76c125	0.255928	#006ec0	0.48887	#f490ff
200	0.0823307	#6440c5	0.0177087	#f2bf40	0.107633	#76c125	0.252115	#006ec0	0.495341	#f490ff
202	0.0813347	#6440c5	0.0168709	#f2bf40	0.107671	#76c125	0.248254	#006ec0	0.501011	#f490ff
204	0.0812211	#6440c5	0.0156786	#f2bf40	0.10574	#76c125	0.246148	#006ec0	0.50721	#f490ff
206	0.0800461	#6440c5	0.0157342	#f2bf40	0.105021	#76c125	0.241692	#006ec0	0.513955	#f490ff
208	0.0790468	#6440c5	0.0145559	#f2bf40	0.103042	#76c125	0.23754	#006ec0	0.522465	#f490ff
210	0.0781955	#6440c5	0.0133324	#f2bf40	0.10366	#76c125	0.235401	#006ec0	0.526391	#f490ff
212	0.0769361	#6440c5	0.0127406	#f2bf40	0.104795	#76c125	0.233243	#006ec0	0.529562	#f490ff
214	0.0756495	#6440c5	0.0118201	#f2bf40	0.105269	#76c125	0.230518	#006ec0	0.53426	#f490ff
216	0.0747173	#6440c5	0.0106109	#f2bf40	0.106979	#76c125	0.227508	#006ec0	0.537595	#f490ff
218	0.0737215	#6440c5	0.0100163	#f2bf40	0.108306	#76c125	0.223586	#006ec0	0.541582	#f490ff
220	0.0728625	#6440c5	0.010029	#f2bf40	0.10862	#76c125	0.22062	#006ec0	0.545123	#f490ff
222	0.0720313	#6440c5	0.0100453	#f2bf40	0.107621	#76c125	0.217184	#006ec0	0.550591	#f490ff
224	0.0710395	#6440c5	0.00943441	#f2bf40	0.108485	#76c125	0.215673	#006ec0	0.553311	#f490ff
226	0.0707965	#6440c5	0.0088278	#f2bf40	0.108879	#76c125	0.214042	#006ec0	0.555758	#f490ff
228	0.0706286	#6440c5	0.00791667	#f2bf40	0.106581	#76c125	0.211428	#006ec0	0.562012	#f490ff
230	0.0696207	#6440c5	0.00794863	#f2bf40	0.105805	#76c125	0.207888	#006ec0	0.567196	#f490ff
232	0.0688172	#6440c5	0.00796061	#f2bf40	0.105639	#76c125	0.205451	#006ec0	0.570739	#f490ff
234	0.0688944	#6440c5	0.00735268	#f2bf40	0.104472	#76c125	0.201292	#006ec0	0.576405	#f490ff
236	0.0678029	#6440c5	0.006726	#f2bf40	0.105727	#76c125	0.198353	#006ec0	0.580215	#f490ff
238	0.0666762	#6440c5	0.00672695	#f2bf40	0.104983	#76c125	0.196997	#006ec0	0.583916	#f490ff
240	0.0657275	#6440c5	0.00642322	#f2bf40	0.105697	#76c125	0.194179	#006ec0	0.58767	#f490ff
242	0.0648305	#6440c5	0.00610375	#f2bf40	0.104838	#76c125	0.192568	#006ec0	0.59183	#f490ff
244	0.0642114	#6440c5	0.00611324	#f2bf40	0.104324	#76c125	0.190088	#006ec0	0.595646	#f490ff
246	0.0633691	#6440c5	0.00482757	#f2bf40	0.104201	#76c125	0.188751	#006ec0	0.599701	#f490ff
248	0.0620788	#6440c5	0.00484148	#f2bf40	0.104608	#76c125	0.18567	#006ec0	0.603575	#f490ff
250	0.0614431	#6440c5	0.00485297	#f2bf40	0.103835	#76c125	0.182199	#006ec0	0.608722	#f490ff
252	0.0612423	#6440c5	0.0038921	#f2bf40	0.104577	#76c125	0.179293	#006ec0	0.61198	#f490ff
254	0.0602665	#6440c5	0.00390053	#f2bf40	0.104615	#76c125	0.176874	#006ec0	0.615441	#f490ff
256	0.0599065	#6440c5	0.00357694	#f2bf40	0.104671	#76c125	0.175261	#006ec0	0.617771	#f490ff
258	0.0592149	#6440c5	0.00326036	#f2bf40	0.104691	#76c125	0.172345	#006ec0	0.621493	#f490ff
260	0.0577754	#6440c5	0.00325801	#f2bf40	0.105493	#76c125	0.171095	#006ec0	0.623807	#f490ff
262	0.0569952	#6440c5	0.00261002	#f2bf40	0.105981	#76c125	0.169078	#006ec0	0.627119	#f490ff
264	0.0564714	#6440c5	0.00261652	#f2bf40	0.104435	#76c125	0.166674	#006ec0	0.63177	#f490ff
266	0.0555969	#6440c5	0.00262101	#f2bf40	0.105222	#76c125	0.163847	#006ec0	0.634283	#f490ff
268	0.054755	#6440c5	0.00229619	#f2bf40	0.106134	#76c125	0.160931	#006ec0	0.637456	#f490ff
270	0.0541101	#6440c5	0.00229737	#f2bf40	0.106199	#76c125	0.159596	#006ec0	0.639561	#f490ff
272	0.053445	#6440c5	0.00229638	#f2bf40	0.105863	#76c125	0.159244	#006ec0	0.641229	#f490ff
274	0.0528139	#6440c5	0.00230106	#f2bf40	0.105174	#76c125	0.157865	#006ec0	0.643682	#f490ff
276	0.0520558	#6440c5	0.00197358	#f2bf40	0.105248	#76c125	0.155976	#006ec0	0.646819	#f490ff
278	0.0514037	#6440c5	0.00164767	#f2bf40	0.105506	#76c125	0.153131	#006ec0	0.65011	#f490ff
280	0.0510322	#6440c5	0.000991375	#f2bf40	0.105351	#76c125	0.150992	#006ec0	0.653403	#f490ff
282	0.0502993	#6440c5	0.000992887	#f2bf40	0.103725	#76c125	0.149221	#006ec0	0.657672	#f490ff
284	0.0495388	#6440c5	0.000993669	#f2bf40	0.103605	#76c125	0.148194	#006ec0	0.65975	#f490ff
286	0.0491623	#6440c5	0.000995459	#f2bf40	0.103275	#76c125	0.146455	#006ec0	0.662165	#f490ff
288	0.0482129	#6440c5	0.000995827	#f2bf40	0.102825	#76c125	0.145076	#006ec0	0.665157	#f490ff
290	0.0478311	#6440c5	0.000997445	#f2bf40	0.102397	#76c125	0.143588	#006ec0	0.667442	#f490ff
292	0.0470031	#6440c5	0.000997781	#f2bf40	0.102999	#76c125	0.1422	#006ec0	0.669245	#f490ff
294	0.0465387	#6440c5	0.000997746	#f2bf40	0.102641	#76c125	0.141046	#006ec0	0.671653	#f490ff
296	0.0460596	#6440c5	0.000999823	#f2bf40	0.101638	#76c125	0.139037	#006ec0	0.675177	#f490ff
298	0.0459718	#6440c5	0.00100001	#f2bf40	0.100897	#76c125	0.138487	#006ec0	0.677087	#f490ff
300	0.0454787	#6440c5	0.000666623	#f2bf40	0.100367	#76c125	0.137901	#006ec0	0.679177	#f490ff
302	0.0447196	#6440c5	0.000667328	#f2bf40	0.0990385	#76c125	0.136606	#006ec0	0.682636	#f490ff
304	0.0440937	#6440c5	0.000668264	#f2bf40	0.0992198	#76c125	0.135066	#006ec0	0.684492	#f490ff
306	0.0432898	#6440c5	0.000669428	#f2bf40	0.0991146	#76c125	0.132988	#006ec0	0.687695	#f490ff
308	0.0426988	#6440c5	0.000669834	#f2bf40	0.0991414	#76c125	0.131622	#006ec0	0.689521	#f490ff
310	0.042442	#6440c5	0.000670638	#f2bf40	0.0992339	#76c125	0.130043	#006ec0	0.691384	#f490ff
312	0.0420325	#6440c5	0.000671766	#f2bf40	0.0982843	#76c125	0.128811	#006ec0	0.694223	#f490ff
314	0.0417286	#6440c5	0.000672322	#f2bf40	0.0985289	#76c125	0.127756	#006ec0	0.69562	#f490ff
316	0.0411002	#6440c5	0.000672478	#f2bf40	0.0969786	#76c125	0.126914	#006ec0	0.699001	#f490ff
318	0.0408955	#6440c5	0.000672717	#f2bf40	0.0965634	#76c125	0.126088	#006ec0	0.700435	#f490ff
320	0.0400463	#6440c5	0.000672709	#f2bf40	0.0958797	#76c125	0.125215	#006ec0	0.703076	#f490ff
322	0.039613	#6440c5	0.00067309	#f2bf40	0.095165	#76c125	0.123251	#006ec0	0.706215	#f490ff
324	0.0384911	#6440c5	0.000673831	#f2bf40	0.0950697	#76c125	0.121641	#006ec0	0.709261	#f490ff
326	0.0381034	#6440c5	0.000674101	#f2bf40	0.0945316	#76c125	0.120525	#006ec0	0.711729	#f490ff
328	0.0374319	#6440c5	0.000674315	#f2bf40	0.0951223	#76c125	0.119398	#006ec0	0.713214	#f490ff
330	0.0371571	#6440c5	0.000676129	#f2bf40	0.0944969	#76c125	0.116799	#006ec0	0.716671	#f490ff
332	0.0369112	#6440c5	0.000676285	#f2bf40	0.0939635	#76c125	0.11595	#006ec0	0.718389	#f490ff
334	0.0364831	#6440c5	0.0006773	#f2bf40	0.0920198	#76c125	0.114662	#006ec0	0.722187	#f490ff
336	0.0358857	#6440c5	0.000678367	#f2bf40	0.0915343	#76c125	0.112792	#006ec0	0.72553	#f490ff
338	0.035501	#6440c5	0.000678291	#f2bf40	0.0915582	#76c125	0.112779	#006ec0	0.726167	#f490ff
340	0.0354657	#6440c5	0.000339441	#f2bf40	0.0903877	#76c125	0.111704	#006ec0	0.728724	#f490ff
342	0.0344287	#6440c5	0.000339594	#f2bf40	0.0916585	#76c125	0.109995	#006ec0	0.730254	#f490ff
344	0.0339181	#6440c5	0.000339993	#f2bf40	0.092046	#76c125	0.108949	#006ec0	0.7314	#f490ff
346	0.0336577	#6440c5	0.00034065	#f2bf40	0.0908333	#76c125	0.107395	#006ec0	0.734272	#f490ff
348	0.033405	#6440c5	0.000340688	#f2bf40	0.0897843	#76c125	0.106524	#006ec0	0.736612	#f490ff
350	0.032734	#6440c5	0.000341145	#f2bf40	0.0898172	#76c125	0.104899	#006ec0	0.738849	#f490ff
352	0.0325051	#6440c5	0.000341357	#f2bf40	0.0899868	#76c125	0.103785	#006ec0	0.740247	#f490ff
354	0.0323957	#6440c5	0.000341343	#f2bf40	0.0894629	#76c125	0.103485	#006ec0	0.741431	#f490ff
356	0.0321835	#6440c5	0.000341487	#f2bf40	0.0887368	#76c125	0.102939	#006ec0	0.743051	#f490ff
358	0.0320289	#6440c5	0.000342181	#f2bf40	0.0879112	#76c125	0.101079	#006ec0	0.745884	#f490ff
360	0.0317537	#6440c5	0.000342574	#f2bf40	0.0878877	#76c125	0.0997161	#006ec0	0.747598	#f490ff
362	0.031581	#6440c5	0.000342309	#f2bf40	0.086958	#76c125	0.0993432	#006ec0	0.749396	#f490ff
364	0.0310695	#6440c5	0.000342621	#f2bf40	0.0881291	#76c125	0.0985459	#006ec0	0.749655	#f490ff
366	0.0307116	#6440c5	0.000342492	#f2bf40	0.0880289	#76c125	0.0985088	#006ec0	0.750402	#f490ff
368	0.0303204	#6440c5	0.000342918	#f2bf40	0.0870336	#76c125	0.0968543	#006ec0	0.753368	#f490ff
370	0.0299861	#6440c5	0.000343134	#f2bf40	0.0864107	#76c125	0.0963227	#006ec0	0.755023	#f490ff
372	0.0299142	#6440c5	0.000343346	#f2bf40	0.085697	#76c125	0.0954925	#006ec0	0.756618	#f490ff
374	0.0294425	#6440c5	0.000343294	#f2bf40	0.0859585	#76c125	0.0951814	#006ec0	0.757301	#f490ff
376	0.0292706	#6440c5	0.000343189	#f2bf40	0.08594	#76c125	0.0951523	#006ec0	0.757638	#f490ff
378	0.0289235	#6440c5	0.000343462	#f2bf40	0.0857623	#76c125	0.0946347	#006ec0	0.7587	#f490ff
380	0.0286926	#6440c5	0.000343663	#f2bf40	0.0854496	#76c125	0.0940963	#006ec0	0.759628	#f490ff
382	0.0283007	#6440c5	0.000343436	#f2bf40	0.0847559	#76c125	0.0940342	#006ec0	0.761045	#f490ff
384	0.0282158	#6440c5	0.0003439	#f2bf40	0.0842802	#76c125	0.092379	#006ec0	0.763244	#f490ff
386	0.0274378	#6440c5	0.000344209	#f2bf40	0.0831511	#76c125	0.0915701	#006ec0	0.766092	#f490ff
388	0.0271435	#6440c5	0.000344175	#f2bf40	0.0832842	#76c125	0.0912637	#006ec0	0.766613	#f490ff
390	0.0270315	#6440c5	0.000344318	#f2bf40	0.0831115	#76c125	0.0901122	#006ec0	0.767849	#f490ff
392	0.0267821	#6440c5	0.00034477	#f2bf40	0.0829746	#76c125	0.0887414	#006ec0	0.769553	#f490ff
394	0.0263327	#6440c5	0.000344747	#f2bf40	0.0835703	#76c125	0.0884378	#006ec0	0.770018	#f490ff
396	0.0262822	#6440c5	0	#f2bf40	0.0834359	#76c125	0.0870882	#006ec0	0.771679	#f490ff
398	0.0259235	#6440c5	0	#f2bf40	0.0828994	#76c125	0.0865174	#006ec0	0.773115	#f490ff
400	0.0255978	#6440c5	0	#f2bf40	0.0825568	#76c125	0.0865149	#006ec0	0.773902	#f490ff
402	0.0253551	#6440c5	0	#f2bf40	0.0828916	#76c125	0.0864942	#006ec0	0.773832	#f490ff
404	0.0249344	#6440c5	0	#f2bf40	0.0830201	#76c125	0.0861263	#006ec0	0.774665	#f490ff
406	0.0246051	#6440c5	0	#f2bf40	0.0831637	#76c125	0.0852464	#006ec0	0.775912	#f490ff
408	0.0243977	#6440c5	0	#f2bf40	0.0822164	#76c125	0.0841351	#006ec0	0.778162	#f490ff
410	0.0242199	#6440c5	0	#f2bf40	0.0817773	#76c125	0.0833481	#006ec0	0.779716	#f490ff
412	0.0241139	#6440c5	0	#f2bf40	0.0812172	#76c125	0.0822028	#006ec0	0.781511	#f490ff
414	0.0240207	#6440c5	0	#f2bf40	0.0808857	#76c125	0.0816608	#006ec0	0.782461	#f490ff
416	0.0239285	#6440c5	0	#f2bf40	0.080194	#76c125	0.0802561	#006ec0	0.784645	#f490ff
418	0.0234958	#6440c5	0	#f2bf40	0.080086	#76c125	0.0796374	#006ec0	0.785948	#f490ff
420	0.0230258	#6440c5	0	#f2bf40	0.0802817	#76c125	0.0781941	#006ec0	0.787746	#f490ff
422	0.0227156	#6440c5	0	#f2bf40	0.0802058	#76c125	0.0770506	#006ec0	0.789303	#f490ff
424	0.0224982	#6440c5	0	#f2bf40	0.0803733	#76c125	0.0764538	#006ec0	0.79019	#f490ff
426	0.0222842	#6440c5	0	#f2bf40	0.0799196	#76c125	0.0752733	#006ec0	0.792138	#f490ff
428	0.0222856	#6440c5	0	#f2bf40	0.0798149	#76c125	0.0749779	#006ec0	0.792663	#f490ff
430	0.0223134	#6440c5	0	#f2bf40	0.0793305	#76c125	0.0735702	#006ec0	0.794432	#f490ff
432	0.0220747	#6440c5	0	#f2bf40	0.0786775	#76c125	0.0730079	#006ec0	0.795798	#f490ff
434	0.0217093	#6440c5	0	#f2bf40	0.0787033	#76c125	0.0721332	#006ec0	0.797046	#f490ff
436	0.0216223	#6440c5	0	#f2bf40	0.0783897	#76c125	0.0712855	#006ec0	0.7983	#f490ff
438	0.0210613	#6440c5	0	#f2bf40	0.0784997	#76c125	0.0698568	#006ec0	0.800025	#f490ff
440	0.0210785	#6440c5	0	#f2bf40	0.0773669	#76c125	0.0693112	#006ec0	0.801778	#f490ff
442	0.0208891	#6440c5	0	#f2bf40	0.0770857	#76c125	0.0684503	#006ec0	0.80304	#f490ff
444	0.0206856	#6440c5	0	#f2bf40	0.0770693	#76c125	0.0672938	#006ec0	0.80442	#f490ff
446	0.0206909	#6440c5	0	#f2bf40	0.0762429	#76c125	0.0667073	#006ec0	0.806027	#f490ff
448	0.0203212	#6440c5	0	#f2bf40	0.0760907	#76c125	0.0666635	#006ec0	0.806746	#f490ff
450	0.0200738	#6440c5	0	#f2bf40	0.0762789	#76c125	0.0663334	#006ec0	0.807222	#f490ff
452	0.0197325	#6440c5	0	#f2bf40	0.0766872	#76c125	0.0660475	#006ec0	0.807526	#f490ff
454	0.0194959	#6440c5	0	#f2bf40	0.0767818	#76c125	0.0654212	#006ec0	0.808506	#f490ff
456	0.019088	#6440c5	0	#f2bf40	0.0762271	#76c125	0.0654004	#006ec0	0.80988	#f490ff
458	0.0190921	#6440c5	0	#f2bf40	0.0761726	#76c125	0.0654144	#006ec0	0.810057	#f490ff
460	0.0189878	#6440c5	0	#f2bf40	0.0752345	#76c125	0.0651424	#006ec0	0.81153	#f490ff
462	0.0188836	#6440c5	0	#f2bf40	0.0751636	#76c125	0.0651643	#006ec0	0.811775	#f490ff
464	0.0188812	#6440c5	0	#f2bf40	0.0743571	#76c125	0.0648544	#006ec0	0.81306	#f490ff
466	0.0187695	#6440c5	0	#f2bf40	0.0734604	#76c125	0.0639993	#006ec0	0.814995	#f490ff
468	0.0186726	#6440c5	0	#f2bf40	0.0730811	#76c125	0.0640029	#006ec0	0.81562	#f490ff
470	0.0185906	#6440c5	0	#f2bf40	0.0728204	#76c125	0.0631429	#006ec0	0.816832	#f490ff
472	0.0183303	#6440c5	0	#f2bf40	0.0726733	#76c125	0.0628079	#006ec0	0.817769	#f490ff
474	0.0182129	#6440c5	0	#f2bf40	0.0716586	#76c125	0.0622308	#006ec0	0.819492	#f490ff
476	0.0182137	#6440c5	0	#f2bf40	0.0707964	#76c125	0.0622334	#006ec0	0.820444	#f490ff
478	0.0182201	#6440c5	0	#f2bf40	0.0705763	#76c125	0.061651	#006ec0	0.82118	#f490ff
480	0.0178051	#6440c5	0	#f2bf40	0.070474	#76c125	0.0616222	#006ec0	0.821985	#f490ff
482	0.0175924	#6440c5	0	#f2bf40	0.0703941	#76c125	0.0613525	#006ec0	0.82276	#f490ff
484	0.0173348	#6440c5	0	#f2bf40	0.0699699	#76c125	0.0610758	#006ec0	0.823756	#f490ff
486	0.0173327	#6440c5	0	#f2bf40	0.0696445	#76c125	0.0610683	#006ec0	0.824159	#f490ff
488	0.0172446	#6440c5	0	#f2bf40	0.0694153	#76c125	0.0601767	#006ec0	0.825474	#f490ff
490	0.0170379	#6440c5	0	#f2bf40	0.0699403	#76c125	0.0599127	#006ec0	0.825345	#f490ff
492	0.0167616	#6440c5	0	#f2bf40	0.0698235	#76c125	0.0587497	#006ec0	0.826898	#f490ff
494	0.0163215	#6440c5	0	#f2bf40	0.0694619	#76c125	0.0584464	#006ec0	0.828097	#f490ff
496	0.0161972	#6440c5	0	#f2bf40	0.0687648	#76c125	0.0581569	#006ec0	0.829452	#f490ff
498	0.016201	#6440c5	0	#f2bf40	0.0683244	#76c125	0.0575644	#006ec0	0.830538	#f490ff
