# Supplementary material for: Ion correlations explain kinetic selectivity in diffusion-limited solid-state synthesis reactions
Source: Nat Mater. 2026 Apr 28;25(8):1385–92. doi: 10.1038/s41563-026-02596-5 (PMC13421335; doi:10.1038/s41563-026-02596-5)
Supplement: Supplementary file 6 — Correlation factor of Ba–Ba and Ti–Ti in the phases considered in this study (Fig. 6a); coordination environment indicators (coordination numbers) of Ba–O, Ba–Ba, Ba–Ti and Ti–O in the phases considered in this study (Fig. 6b). [file 41563_2026_2596_MOESM6_ESM.xlsx]

## Sheet: Figure_6A
formula	x_ratio	y	yerr	series	color
BaTi4O9	0.25	0.0624655	0.354881	Ba-Ba	#c84646
BaTi4O9	0.25	-0.297436	0.33359	Ti-Ti	#46b1e1
Ba4Ti13O30	0.307692	-0.208469	0.371519	Ba-Ba	#c84646
Ba4Ti13O30	0.307692	-0.240616	0.360276	Ti-Ti	#46b1e1
Ba6Ti17O40	0.352941	-0.227073	0.354488	Ba-Ba	#c84646
Ba6Ti17O40	0.352941	-0.0747429	0.342365	Ti-Ti	#46b1e1
BaTi2O5	0.5	-0.553787	0.256741	Ba-Ba	#c84646
BaTi2O5	0.5	-0.115232	0.364589	Ti-Ti	#46b1e1
BaTiO3	1	-0.676907	0.121869	Ba-Ba	#c84646
BaTiO3	1	-0.0230984	0.3908	Ti-Ti	#46b1e1
Ba2TiO4	2	-0.702516	0.213575	Ba-Ba	#c84646
Ba2TiO4	2	0.429798	0.343759	Ti-Ti	#46b1e1
Ba3TiO5	3	-0.627102	0.389177	Ba-Ba	#c84646
Ba3TiO5	3	0.259135	0.396366	Ti-Ti	#46b1e1

## Sheet: Figure_6B
formula	x_ratio	series	y
BaTi4O9	0.25	Fraction of Ba-O bonds per Ba-atom	1.03463
BaTi4O9	0.25	Fraction of Ti-O bonds per Ti-atom	0.1577
BaTi4O9	0.25	Fraction of Ba-Ba bonds per Ba-atom	0.160238
BaTi4O9	0.25	Fraction of Ti-Ti bonds per Ti-atom	0.0733118
Ba4Ti13O30	0.307692	Fraction of Ba-O bonds per Ba-atom	0.980856
Ba4Ti13O30	0.307692	Fraction of Ti-O bonds per Ti-atom	0.187961
Ba4Ti13O30	0.307692	Fraction of Ba-Ba bonds per Ba-atom	0.154762
Ba4Ti13O30	0.307692	Fraction of Ti-Ti bonds per Ti-atom	0.0818228
Ba6Ti17O40	0.352941	Fraction of Ba-O bonds per Ba-atom	0.886986
Ba6Ti17O40	0.352941	Fraction of Ti-O bonds per Ti-atom	0.215043
Ba6Ti17O40	0.352941	Fraction of Ba-Ba bonds per Ba-atom	0.190013
Ba6Ti17O40	0.352941	Fraction of Ti-Ti bonds per Ti-atom	0.0997109
BaTi2O5	0.5	Fraction of Ba-O bonds per Ba-atom	0.72536
BaTi2O5	0.5	Fraction of Ti-O bonds per Ti-atom	0.284997
BaTi2O5	0.5	Fraction of Ba-Ba bonds per Ba-atom	0.184171
BaTi2O5	0.5	Fraction of Ti-Ti bonds per Ti-atom	0.151471
BaTiO3	1	Fraction of Ba-O bonds per Ba-atom	0.389314
BaTiO3	1	Fraction of Ti-O bonds per Ti-atom	0.471258
BaTiO3	1	Fraction of Ba-Ba bonds per Ba-atom	0.224989
BaTiO3	1	Fraction of Ti-Ti bonds per Ti-atom	0.177345
Ba2TiO4	2	Fraction of Ba-O bonds per Ba-atom	0.271085
Ba2TiO4	2	Fraction of Ti-O bonds per Ti-atom	0.844677
Ba2TiO4	2	Fraction of Ba-Ba bonds per Ba-atom	0.305821
Ba2TiO4	2	Fraction of Ti-Ti bonds per Ti-atom	0.46
Ba3TiO5	3	Fraction of Ba-O bonds per Ba-atom	0.199095
Ba3TiO5	3	Fraction of Ti-O bonds per Ti-atom	1.16166
Ba3TiO5	3	Fraction of Ba-Ba bonds per Ba-atom	0.336819
Ba3TiO5	3	Fraction of Ti-Ti bonds per Ti-atom	0.591429
